# Supplementary material for: Giant voltage amplification from electrostatically induced incipient ferroelectric states
Source: Nat Mater. 2022 Aug 25;21(11):1252–7. doi: 10.1038/s41563-022-01332-z (PMC9622417; doi:10.1038/s41563-022-01332-z)
Supplement: Source Data Fig. 2 — Structural data, unformatted text. [file 41563_2022_1332_MOESM2_ESM.txt]

# Structural files for Fig. 2
# Standard .res format

# Fig. 2a

TITL MC
CELL   0.0000000000000000  30.8987654630193660  30.8987654630799184  48.1965882427479215  90.0002363984546037  90.0001727331203796  90.0000000000000000
LATT -1
SFAC  Pb Ti  O Sr
Pb    1   0.0027763840473834   0.0006448941287496  -0.0052552749003720   1.0000000000000000   0.00000
Pb    1  -0.0032311689192988   0.0003665953328458   0.5747263792040155   1.0000000000000000   0.00000
Pb    1  -0.0008737271582323   0.0010005533415045   0.6578172808429374   1.0000000000000000   0.00000
Pb    1  -0.0000652193509868   0.0012100248217070   0.7418041349285524   1.0000000000000000   0.00000
Pb    1  -0.0000496267959366   0.0012627153627092   0.8257945555896762   1.0000000000000000   0.00000
Pb    1   0.0004273222093028   0.0011473925290289   0.9097817257402964   1.0000000000000000   0.00000
Pb    1   0.0031507201367227   0.1256167218527905  -0.0051007054759035   1.0000000000000000   0.00000
Pb    1  -0.0028544901022962   0.1254035642987529   0.5746573582405385   1.0000000000000000   0.00000
Pb    1  -0.0007468643105216   0.1259895304078683   0.6578096055730567   1.0000000000000000   0.00000
Pb    1  -0.0000548484931318   0.1262208666052457   0.7418095043943222   1.0000000000000000   0.00000
Pb    1  -0.0000606464731846   0.1262624514572840   0.8257916584034345   1.0000000000000000   0.00000
Pb    1   0.0006216699376305   0.1261478536147706   0.9097633507458083   1.0000000000000000   0.00000
Pb    1   0.0027762246024480   0.2506448816261438  -0.0052554500244849   1.0000000000000000   0.00000
Pb    1  -0.0032312572902083   0.2503665444682612   0.5747264189498749   1.0000000000000000   0.00000
Pb    1  -0.0008738128916890   0.2510004549689805   0.6578173318976861   1.0000000000000000   0.00000
Pb    1  -0.0000652852884875   0.2512099292747612   0.7418041037464307   1.0000000000000000   0.00000
Pb    1  -0.0000498100423516   0.2512628490667740   0.8257945974217932   1.0000000000000000   0.00000
Pb    1   0.0004273499534603   0.2511474396770448   0.9097816198974371   1.0000000000000000   0.00000
Pb    1   0.0031508052540179   0.3756166750302373  -0.0051005770150527   1.0000000000000000   0.00000
Pb    1  -0.0028544483143721   0.3754038597251630   0.5746574006220332   1.0000000000000000   0.00000
Pb    1  -0.0007466479898888   0.3759892472269040   0.6578096460874733   1.0000000000000000   0.00000
Pb    1  -0.0000548275070647   0.3762205646191852   0.7418093480450607   1.0000000000000000   0.00000
Pb    1  -0.0000605525717792   0.3762624579999897   0.8257918349548239   1.0000000000000000   0.00000
Pb    1   0.0006214647148858   0.3761478682748327   0.9097633741321016   1.0000000000000000   0.00000
Pb    1   0.0027762316241308   0.5006447392391769  -0.0052554705564272   1.0000000000000000   0.00000
Pb    1  -0.0032313307615936   0.5003667136060247   0.5747263471437053   1.0000000000000000   0.00000
Pb    1  -0.0008736948581526   0.5010005418842925   0.6578173463909154   1.0000000000000000   0.00000
Pb    1  -0.0000653248842041   0.5012098714910495   0.7418040891435118   1.0000000000000000   0.00000
Pb    1  -0.0000496907296744   0.5012626400417631   0.8257945253957414   1.0000000000000000   0.00000
Pb    1   0.0004273297963180   0.5011472323482115   0.9097817850297217   1.0000000000000000   0.00000
Pb    1   0.0031509021879966   0.6256166583320986  -0.0051006222507665   1.0000000000000000   0.00000
Pb    1  -0.0028544772579132   0.6254035599655078   0.5746572458098678   1.0000000000000000   0.00000
Pb    1  -0.0007466628380869   0.6259893787389507   0.6578097329359274   1.0000000000000000   0.00000
Pb    1  -0.0000548732749393   0.6262207130346102   0.7418093855952911   1.0000000000000000   0.00000
Pb    1  -0.0000606822461350   0.6262623294164972   0.8257917414087135   1.0000000000000000   0.00000
Pb    1   0.0006216253071049   0.6261479576907988   0.9097634694349210   1.0000000000000000   0.00000
Pb    1   0.0027762826600478   0.7506448659384596  -0.0052554915271824   1.0000000000000000   0.00000
Pb    1  -0.0032312024867734   0.7503666377540772   0.5747262857679964   1.0000000000000000   0.00000
Pb    1  -0.0008739527953867   0.7510005503273338   0.6578172923712678   1.0000000000000000   0.00000
Pb    1  -0.0000652997735277   0.7512100549640268   0.7418042299016966   1.0000000000000000   0.00000
Pb    1  -0.0000496603803643   0.7512627392194182   0.8257945438415480   1.0000000000000000   0.00000
Pb    1   0.0004274790677458   0.7511472467510445   0.9097816922526055   1.0000000000000000   0.00000
Pb    1   0.0031508895147883   0.8756167394931853  -0.0051005508835494   1.0000000000000000   0.00000
Pb    1  -0.0028545971408344   0.8754037670553411   0.5746573448456301   1.0000000000000000   0.00000
Pb    1  -0.0007467384500042   0.8759894137620690   0.6578097735602683   1.0000000000000000   0.00000
Pb    1  -0.0000550363005750   0.8762207178984527   0.7418093898771787   1.0000000000000000   0.00000
Pb    1  -0.0000604153212433   0.8762624788764581   0.8257917237320470   1.0000000000000000   0.00000
Pb    1   0.0006215386827362   0.8761478976803956   0.9097633545885903   1.0000000000000000   0.00000
Pb    1   0.1250244321966049   0.0002111033343787  -0.0055224639114662   1.0000000000000000   0.00000
Pb    1   0.1249732229654659  -0.0000574951786883   0.5743992748211333   1.0000000000000000   0.00000
Pb    1   0.1249765588591268  -0.0000503796013555   0.6576411675424224   1.0000000000000000   0.00000
Pb    1   0.1249893968222047  -0.0000358175822181   0.7415499848930458   1.0000000000000000   0.00000
Pb    1   0.1249945927754898   0.0000177122487395   0.8255534477239953   1.0000000000000000   0.00000
Pb    1   0.1250110406425556   0.0001088681986254   0.9096183871343445   1.0000000000000000   0.00000
Pb    1   0.1250271673139144   0.1252032311660443  -0.0055253192625966   1.0000000000000000   0.00000
Pb    1   0.1249695157726570   0.1249478059839490   0.5742737557453689   1.0000000000000000   0.00000
Pb    1   0.1249757369577640   0.1249378392260899   0.6576315900585451   1.0000000000000000   0.00000
Pb    1   0.1249890026055290   0.1249657524613171   0.7415461816854215   1.0000000000000000   0.00000
Pb    1   0.1249960851033422   0.1250126102521509   0.8255564526045897   1.0000000000000000   0.00000
Pb    1   0.1250074362129334   0.1251282173063426   0.9096424205295712   1.0000000000000000   0.00000
Pb    1   0.1250243198968823   0.2502110571964230  -0.0055224902625632   1.0000000000000000   0.00000
Pb    1   0.1249731503986097   0.2499425384692396   0.5743993293895142   1.0000000000000000   0.00000
Pb    1   0.1249766608555663   0.2499495348447286   0.6576411069352470   1.0000000000000000   0.00000
Pb    1   0.1249893535371258   0.2499639709489731   0.7415499492091833   1.0000000000000000   0.00000
Pb    1   0.1249945220811576   0.2500175043969343   0.8255533976568914   1.0000000000000000   0.00000
Pb    1   0.1250111448518146   0.2501088914026149   0.9096183020428896   1.0000000000000000   0.00000
Pb    1   0.1250271424263298   0.3752028717908795  -0.0055252469077704   1.0000000000000000   0.00000
Pb    1   0.1249694104141177   0.3749476449756212   0.5742737057880869   1.0000000000000000   0.00000
Pb    1   0.1249757439981374   0.3749379082185695   0.6576314995870758   1.0000000000000000   0.00000
Pb    1   0.1249890946032834   0.3749657363643741   0.7415461597263676   1.0000000000000000   0.00000
Pb    1   0.1249961251134281   0.3750127971083718   0.8255563468717084   1.0000000000000000   0.00000
Pb    1   0.1250073165703504   0.3751281436948073   0.9096424662043362   1.0000000000000000   0.00000
Pb    1   0.1250244439589480   0.5002112134557282  -0.0055224188951316   1.0000000000000000   0.00000
Pb    1   0.1249731424809795   0.4999426517328278   0.5743992323303507   1.0000000000000000   0.00000
Pb    1   0.1249766370468560   0.4999496861801642   0.6576411444855007   1.0000000000000000   0.00000
Pb    1   0.1249893939244841   0.4999639646430249   0.7415499162705369   1.0000000000000000   0.00000
Pb    1   0.1249947352461823   0.5000174898861349   0.8255534657303260   1.0000000000000000   0.00000
Pb    1   0.1250110357113413   0.5001091154420620   0.9096183500237361   1.0000000000000000   0.00000
Pb    1   0.1250271303043953   0.6252029621142048  -0.0055252644749638   1.0000000000000000   0.00000
Pb    1   0.1249695763718455   0.6249475253203832   0.5742737455340898   1.0000000000000000   0.00000
Pb    1   0.1249757703622382   0.6249379868722991   0.6576315409801305   1.0000000000000000   0.00000
Pb    1   0.1249892449225307   0.6249656935609799   0.7415461670827539   1.0000000000000000   0.00000
Pb    1   0.1249961401671059   0.6250128321265124   0.8255563246930571   1.0000000000000000   0.00000
Pb    1   0.1250074888685819   0.6251280284202840   0.9096424516015367   1.0000000000000000   0.00000
Pb    1   0.1250242908834776   0.7502110569909443  -0.0055224781850754   1.0000000000000000   0.00000
Pb    1   0.1249733931340797   0.7499426269509122   0.5743991082615362   1.0000000000000000   0.00000
Pb    1   0.1249765526797967   0.7499496866372110   0.6576410679579044   1.0000000000000000   0.00000
Pb    1   0.1249894810636393   0.7499641088898968   0.7415499381201128   1.0000000000000000   0.00000
Pb    1   0.1249947912417875   0.7500174357949738   0.8255535028412168   1.0000000000000000   0.00000
Pb    1   0.1250110525332838   0.7501090960451260   0.9096184032745852   1.0000000000000000   0.00000
Pb    1   0.1250272071476760   0.8752027888315737  -0.0055253087227273   1.0000000000000000   0.00000
Pb    1   0.1249696108091205   0.8749475916842450   0.5742737404836054   1.0000000000000000   0.00000
Pb    1   0.1249758028832314   0.8749379055403289   0.6576315999402879   1.0000000000000000   0.00000
Pb    1   0.1249889690362146   0.8749659061461429   0.7415461091106995   1.0000000000000000   0.00000
Pb    1   0.1249959666954438   0.8750127931728948   0.8255564455777906   1.0000000000000000   0.00000
Pb    1   0.1250074767106272   0.8751281725145431   0.9096424079030606   1.0000000000000000   0.00000
Pb    1   0.2472649287591321   0.0006362473011253  -0.0053083941205112   1.0000000000000000   0.00000
Pb    1   0.2531714079263306   0.0003583032012727   0.5746660156949774   1.0000000000000000   0.00000
Pb    1   0.2508268192535530   0.0009834945464982   0.6577614577695208   1.0000000000000000   0.00000
Pb    1   0.2500346303785397   0.0011851034015652   0.7417409048092117   1.0000000000000000   0.00000
Pb    1   0.2500239760132503   0.0012265508052200   0.8257310990345451   1.0000000000000000   0.00000
Pb    1   0.2495722273851105   0.0011239363849738   0.9097348179667627   1.0000000000000000   0.00000
Pb    1   0.2468904922804959   0.1256088127346091  -0.0051538133982210   1.0000000000000000   0.00000
Pb    1   0.2528003009811572   0.1253941158038133   0.5745952924482216   1.0000000000000000   0.00000
Pb    1   0.2506985117488406   0.1259736393793769   0.6577544933086678   1.0000000000000000   0.00000
Pb    1   0.2500240490608650   0.1261953051114810   0.7417461157106047   1.0000000000000000   0.00000
Pb    1   0.2500341956972639   0.1262266576995364   0.8257286216162989   1.0000000000000000   0.00000
Pb    1   0.2493846933926006   0.1261236167219476   0.9097159899420136   1.0000000000000000   0.00000
Pb    1   0.2472647463653814   0.2506363965725720  -0.0053084553864268   1.0000000000000000   0.00000
Pb    1   0.2531713207539267   0.2503582053420549   0.5746659017269643   1.0000000000000000   0.00000
Pb    1   0.2508268798115266   0.2509835339536130   0.6577613946371632   1.0000000000000000   0.00000
Pb    1   0.2500346823480383   0.2511851552940554   0.7417409808976609   1.0000000000000000   0.00000
Pb    1   0.2500242366683995   0.2512265696783975   0.8257311498701566   1.0000000000000000   0.00000
Pb    1   0.2495719659370550   0.2511239672804696   0.9097347836005489   1.0000000000000000   0.00000
Pb    1   0.2468905876733773   0.3756090048047322  -0.0051537371997655   1.0000000000000000   0.00000
Pb    1   0.2528000997486727   0.3753943201016773   0.5745952519337217   1.0000000000000000   0.00000
Pb    1   0.2506985397670582   0.3759737512472144   0.6577544071192973   1.0000000000000000   0.00000
Pb    1   0.2500242747699407   0.3761952383194057   0.7417461001197524   1.0000000000000000   0.00000
Pb    1   0.2500339779842832   0.3762264886128381   0.8257285853833541   1.0000000000000000   0.00000
Pb    1   0.2493847066824917   0.3761238491753247   0.9097159851113047   1.0000000000000000   0.00000
Pb    1   0.2472645836669297   0.5006362679209602  -0.0053084160799117   1.0000000000000000   0.00000
Pb    1   0.2531712858166529   0.5003579554201101   0.5746659469624067   1.0000000000000000   0.00000
Pb    1   0.2508267571712375   0.5009835351869073   0.6577614673217308   1.0000000000000000   0.00000
Pb    1   0.2500346249942777   0.5011850541812547   0.7417410006606905   1.0000000000000000   0.00000
Pb    1   0.2500240546857905   0.5012265662360169   0.8257311422940942   1.0000000000000000   0.00000
Pb    1   0.2495721047619257   0.5011238564744847   0.9097348803304460   1.0000000000000000   0.00000
Pb    1   0.2468906887178260   0.6256088383043198  -0.0051536921836901   1.0000000000000000   0.00000
Pb    1   0.2527999784955004   0.6253942739809947   0.5745952763081760   1.0000000000000000   0.00000
Pb    1   0.2506984617234977   0.6259738497916377   0.6577545759849549   1.0000000000000000   0.00000
Pb    1   0.2500242444156892   0.6261954327700594   0.7417461743417775   1.0000000000000000   0.00000
Pb    1   0.2500342140463786   0.6262266282427370   0.8257286901287231   1.0000000000000000   0.00000
Pb    1   0.2493848398726364   0.6261234743007548   0.9097159785232295   1.0000000000000000   0.00000
Pb    1   0.2472647205049063   0.7506366503994523  -0.0053084417714865   1.0000000000000000   0.00000
Pb    1   0.2531712683480946   0.7503579828563942   0.5746660066912217   1.0000000000000000   0.00000
Pb    1   0.2508266730819093   0.7509836079561394   0.6577615263917681   1.0000000000000000   0.00000
Pb    1   0.2500348316469675   0.7511851265390974   0.7417409351130013   1.0000000000000000   0.00000
Pb    1   0.2500239884552725   0.7512266452386913   0.8257310356826209   1.0000000000000000   0.00000
Pb    1   0.2495720502660980   0.7511238246021760   0.9097347002656020   1.0000000000000000   0.00000
Pb    1   0.2468906721053148   0.8756089006947425  -0.0051537556454754   1.0000000000000000   0.00000
Pb    1   0.2528002641597746   0.8753941756424368   0.5745952286570283   1.0000000000000000   0.00000
Pb    1   0.2506984561231398   0.8759736763891108   0.6577545273452939   1.0000000000000000   0.00000
Pb    1   0.2500243355284305   0.8761952904171979   0.7417461030843515   1.0000000000000000   0.00000
Pb    1   0.2500340905016150   0.8762265836461316   0.8257286622404797   1.0000000000000000   0.00000
Pb    1   0.2493846615036793   0.8761236057440667   0.9097159859893305   1.0000000000000000   0.00000
Pb    1   0.3686603671686078   0.0014534810842524  -0.0009614372964983   1.0000000000000000   0.00000
Pb    1   0.3814404678764491   0.0013923606698440   0.5797119750966734   1.0000000000000000   0.00000
Pb    1   0.3760197526602869   0.0055930974939501   0.6634371035490184   1.0000000000000000   0.00000
Pb    1   0.3750305700362254   0.0062276947142347   0.7473057731134434   1.0000000000000000   0.00000
Pb    1   0.3751345477411402   0.0062439625808736   0.8313243020098245   1.0000000000000000   0.00000
Pb    1   0.3741471386586614   0.0056480150185439   0.9152167968769258   1.0000000000000000   0.00000
Pb    1   0.3688887378425788   0.1265541329317915  -0.0005627446786520   1.0000000000000000   0.00000
Pb    1   0.3812115396843011   0.1264848918577467   0.5792842024327677   1.0000000000000000   0.00000
Pb    1   0.3760111175549087   0.1305126035323450   0.6633277455927195   1.0000000000000000   0.00000
Pb    1   0.3750365308856624   0.1312419737824932   0.7473509612444010   1.0000000000000000   0.00000
Pb    1   0.3751280961310385   0.1312568204338010   0.8312806223834296   1.0000000000000000   0.00000
Pb    1   0.3741604755756117   0.1305674434180192   0.9153238759643919   1.0000000000000000   0.00000
Pb    1   0.3686604245410111   0.2514532767003143  -0.0009615496395379   1.0000000000000000   0.00000
Pb    1   0.3814406316031851   0.2513924069798488   0.5797122730271911   1.0000000000000000   0.00000
Pb    1   0.3760199139204818   0.2555930450882481   0.6634372250708498   1.0000000000000000   0.00000
Pb    1   0.3750306994412609   0.2562276734774641   0.7473056592316113   1.0000000000000000   0.00000
Pb    1   0.3751343596785395   0.2562439240467084   0.8313241980112327   1.0000000000000000   0.00000
Pb    1   0.3741470881367501   0.2556480359128240   0.9152169220877889   1.0000000000000000   0.00000
Pb    1   0.3688887109546249   0.3765541554871103  -0.0005626881449028   1.0000000000000000   0.00000
Pb    1   0.3812116525459443   0.3764848630689954   0.5792843149403674   1.0000000000000000   0.00000
Pb    1   0.3760112979614971   0.3805123644505851   0.6633275578970391   1.0000000000000000   0.00000
Pb    1   0.3750366661441140   0.3812419732679594   0.7473507029679800   1.0000000000000000   0.00000
Pb    1   0.3751278589403667   0.3812567450784377   0.8312805353811048   1.0000000000000000   0.00000
Pb    1   0.3741602237865362   0.3805676336893350   0.9153237589552469   1.0000000000000000   0.00000
Pb    1   0.3686604688976062   0.5014534517979669  -0.0009616267377418   1.0000000000000000   0.00000
Pb    1   0.3814404826053613   0.5013926957608870   0.5797121700940526   1.0000000000000000   0.00000
Pb    1   0.3760196526780029   0.5055931238685776   0.6634372203165636   1.0000000000000000   0.00000
Pb    1   0.3750305171658043   0.5062276763889029   0.7473056562382810   1.0000000000000000   0.00000
Pb    1   0.3751344259140900   0.5062439372340181   0.8313242549293383   1.0000000000000000   0.00000
Pb    1   0.3741470192723831   0.5056481076713435   0.9152168884464484   1.0000000000000000   0.00000
Pb    1   0.3688887808290093   0.6265542470944628  -0.0005628556159304   1.0000000000000000   0.00000
Pb    1   0.3812116542586158   0.6264847134549233   0.5792843410495752   1.0000000000000000   0.00000
Pb    1   0.3760109376271719   0.6305123033103449   0.6633276119270477   1.0000000000000000   0.00000
Pb    1   0.3750366656323040   0.6312419967311597   0.7473508267186096   1.0000000000000000   0.00000
Pb    1   0.3751278569691740   0.6312569089758431   0.8312805488422422   1.0000000000000000   0.00000
Pb    1   0.3741604101020670   0.6305677230879245   0.9153237679038632   1.0000000000000000   0.00000
Pb    1   0.3686603276067446   0.7514533843037249  -0.0009616402318283   1.0000000000000000   0.00000
Pb    1   0.3814404964773846   0.7513924952304318   0.5797120910080609   1.0000000000000000   0.00000
Pb    1   0.3760198213537011   0.7555929613414860   0.6634372829658750   1.0000000000000000   0.00000
Pb    1   0.3750307629915404   0.7562275715771200   0.7473057685883281   1.0000000000000000   0.00000
Pb    1   0.3751345313854361   0.7562440007719132   0.8313241982969489   1.0000000000000000   0.00000
Pb    1   0.3741471322533511   0.7556481893626964   0.9152167374118461   1.0000000000000000   0.00000
Pb    1   0.3688889085898200   0.8765543472306443  -0.0005630230210185   1.0000000000000000   0.00000
Pb    1   0.3812118056539287   0.8764848482721281   0.5792843620208323   1.0000000000000000   0.00000
Pb    1   0.3760110112352500   0.8805125228675117   0.6633275343787627   1.0000000000000000   0.00000
Pb    1   0.3750366299246786   0.8812419104158821   0.7473510256032886   1.0000000000000000   0.00000
Pb    1   0.3751274420504584   0.8812568814030327   0.8312806556290208   1.0000000000000000   0.00000
Pb    1   0.3741603722528747   0.8805676362577718   0.9153235908254067   1.0000000000000000   0.00000
Pb    1   0.4968584437464632   0.0003607308036672   0.0041386503362480   1.0000000000000000   0.00000
Pb    1   0.5028440025665968   0.0005657567836094   0.5840867982602812   1.0000000000000000   0.00000
Pb    1   0.5005365347801707   0.0010526154265749   0.6690653091062431   1.0000000000000000   0.00000
Pb    1   0.5000774171176166   0.0011730145904150   0.7530618082575519   1.0000000000000000   0.00000
Pb    1   0.5000693695055549   0.0011578355824394   0.8370313297740573   1.0000000000000000   0.00000
Pb    1   0.4992464027530967   0.0009802911616936   0.9210308249947474   1.0000000000000000   0.00000
Pb    1   0.4972167115447422   0.1253983734986621   0.0042065042637988   1.0000000000000000   0.00000
Pb    1   0.5032461693680778   0.1255338322926834   0.5839249187188867   1.0000000000000000   0.00000
Pb    1   0.5007296050951525   0.1260557634917595   0.6690839464244924   1.0000000000000000   0.00000
Pb    1   0.5000682525523981   0.1261719053189282   0.7530642652535358   1.0000000000000000   0.00000
Pb    1   0.5000783824682122   0.1261697191719481   0.8370264168835493   1.0000000000000000   0.00000
Pb    1   0.4993744757668872   0.1259653598242055   0.9210380171410395   1.0000000000000000   0.00000
Pb    1   0.4968584249073318   0.2503605919442652   0.0041384834467749   1.0000000000000000   0.00000
Pb    1   0.5028438544255759   0.2505659249286427   0.5840869289170983   1.0000000000000000   0.00000
Pb    1   0.5005365617708915   0.2510524439079164   0.6690652572825418   1.0000000000000000   0.00000
Pb    1   0.5000775325495088   0.2511733326401573   0.7530617377692810   1.0000000000000000   0.00000
Pb    1   0.5000691306317221   0.2511580422782975   0.8370314035567284   1.0000000000000000   0.00000
Pb    1   0.4992464703157083   0.2509801947755250   0.9210307797589096   1.0000000000000000   0.00000
Pb    1   0.4972165478182605   0.3753985155596567   0.0042063263949820   1.0000000000000000   0.00000
Pb    1   0.5032462502032578   0.3755340558229302   0.5839247758751797   1.0000000000000000   0.00000
Pb    1   0.5007295050784152   0.3760560144585947   0.6690839682740315   1.0000000000000000   0.00000
Pb    1   0.5000680388142484   0.3761721061571131   0.7530641576539193   1.0000000000000000   0.00000
Pb    1   0.5000785015565284   0.3761696294306411   0.8370263409050026   1.0000000000000000   0.00000
Pb    1   0.4993746552490222   0.3759654542064294   0.9210379990250448   1.0000000000000000   0.00000
Pb    1   0.4968584113780081   0.5003605106297205   0.0041386457245346   1.0000000000000000   0.00000
Pb    1   0.5028436987487042   0.5005660844758778   0.5840868991625514   1.0000000000000000   0.00000
Pb    1   0.5005365604692893   0.5010524254116430   0.6690652508045786   1.0000000000000000   0.00000
Pb    1   0.5000775880725941   0.5011732290441008   0.7530617704882875   1.0000000000000000   0.00000
Pb    1   0.5000692469270024   0.5011578252556874   0.8370314413262471   1.0000000000000000   0.00000
Pb    1   0.4992463260620986   0.5009803714148230   0.9210308030356607   1.0000000000000000   0.00000
Pb    1   0.4972168266324365   0.6253983465933098   0.0042064516717847   1.0000000000000000   0.00000
Pb    1   0.5032459559761664   0.6255338691825201   0.5839249479243657   1.0000000000000000   0.00000
Pb    1   0.5007295926957613   0.6260560864739719   0.6690839227090313   1.0000000000000000   0.00000
Pb    1   0.5000680220651204   0.6261720772485053   0.7530642794171704   1.0000000000000000   0.00000
Pb    1   0.5000784445933880   0.6261696326677397   0.8370264285218307   1.0000000000000000   0.00000
Pb    1   0.4993744894339376   0.6259652475284749   0.9210381933628247   1.0000000000000000   0.00000
Pb    1   0.4968585280069995   0.7503606433914941   0.0041385660132086   1.0000000000000000   0.00000
Pb    1   0.5028437008039109   0.7505659079394965   0.5840869310030558   1.0000000000000000   0.00000
Pb    1   0.5005368364576243   0.7510526184409402   0.6690653645532864   1.0000000000000000   0.00000
Pb    1   0.5000776639569033   0.7511734161816686   0.7530617704885849   1.0000000000000000   0.00000
Pb    1   0.5000694860337406   0.7511578737396231   0.8370313627128835   1.0000000000000000   0.00000
Pb    1   0.4992463350362691   0.7509801752689793   0.9210308322410531   1.0000000000000000   0.00000
Pb    1   0.4972167461394745   0.8753983396572109   0.0042064504639527   1.0000000000000000   0.00000
Pb    1   0.5032460453746740   0.8755339159197388   0.5839249215735632   1.0000000000000000   0.00000
Pb    1   0.5007292909156861   0.8760561254188884   0.6690839312728643   1.0000000000000000   0.00000
Pb    1   0.5000681036488732   0.8761721822659324   0.7530642118930886   1.0000000000000000   0.00000
Pb    1   0.5000784497858246   0.8761696550855901   0.8370263267413575   1.0000000000000000   0.00000
Pb    1   0.4993747570470451   0.8759654655441106   0.9210380549111016   1.0000000000000000   0.00000
Pb    1   0.6249605306945175  -0.0000848051592999   0.0044588364715911   1.0000000000000000   0.00000
Pb    1   0.6250130923247568   0.0001269877462121   0.5843581868100628   1.0000000000000000   0.00000
Pb    1   0.6249930334622772   0.0000145347832159   0.6692245196156441   1.0000000000000000   0.00000
Pb    1   0.6249771221452668  -0.0000760180465253   0.7532946314637190   1.0000000000000000   0.00000
Pb    1   0.6249718992915725  -0.0001060781830173   0.8372844082732348   1.0000000000000000   0.00000
Pb    1   0.6249677292211505  -0.0000987041160179   0.9212040750503330   1.0000000000000000   0.00000
Pb    1   0.6249617130716228   0.1249192273288236   0.0045827884441825   1.0000000000000000   0.00000
Pb    1   0.6250117687140493   0.1251222943382145   0.5843597715925664   1.0000000000000000   0.00000
Pb    1   0.6249922855556604   0.1250314542249702   0.6691994075193838   1.0000000000000000   0.00000
Pb    1   0.6249770932710422   0.1249199424415572   0.7532916267928188   1.0000000000000000   0.00000
Pb    1   0.6249725309248673   0.1248948341974270   0.8372884042851589   1.0000000000000000   0.00000
Pb    1   0.6249641162761477   0.1248925122763588   0.9212123087168843   1.0000000000000000   0.00000
Pb    1   0.6249609200732474   0.2499151823900258   0.0044588520628974   1.0000000000000000   0.00000
Pb    1   0.6250127181650758   0.2501271280882885   0.5843581981188447   1.0000000000000000   0.00000
Pb    1   0.6249933396812419   0.2500145274030042   0.6692243304381201   1.0000000000000000   0.00000
Pb    1   0.6249771416948710   0.2499237247888692   0.7532946742836987   1.0000000000000000   0.00000
Pb    1   0.6249716650210214   0.2498939057148640   0.8372843732482143   1.0000000000000000   0.00000
Pb    1   0.6249676304801818   0.2499010224475710   0.9212040353039082   1.0000000000000000   0.00000
Pb    1   0.6249617665722820   0.3749191737790740   0.0045829030707533   1.0000000000000000   0.00000
Pb    1   0.6250117481183755   0.3751223046343336   0.5843597270155537   1.0000000000000000   0.00000
Pb    1   0.6249926570191030   0.3750315858070924   0.6691994455091497   1.0000000000000000   0.00000
Pb    1   0.6249771895422636   0.3749197188440075   0.7532915934147736   1.0000000000000000   0.00000
Pb    1   0.6249724616390938   0.3748948936369579   0.8372883221580739   1.0000000000000000   0.00000
Pb    1   0.6249641696054666   0.3748925684709453   0.9212123863424780   1.0000000000000000   0.00000
Pb    1   0.6249606829337170   0.4999153320686759   0.0044586531132723   1.0000000000000000   0.00000
Pb    1   0.6250127973386138   0.5001269634684026   0.5843582686074781   1.0000000000000000   0.00000
Pb    1   0.6249931590682245   0.5000145492122648   0.6692244904101493   1.0000000000000000   0.00000
Pb    1   0.6249769341343079   0.4999238523170535   0.7532946517755744   1.0000000000000000   0.00000
Pb    1   0.6249718542669495   0.4998939872561222   0.8372844345144191   1.0000000000000000   0.00000
Pb    1   0.6249676865442019   0.4999009412727406   0.9212039492241217   1.0000000000000000   0.00000
Pb    1   0.6249616378690046   0.6249192897126752   0.0045828213828665   1.0000000000000000   0.00000
Pb    1   0.6250117810424540   0.6251222064723959   0.5843597555623145   1.0000000000000000   0.00000
Pb    1   0.6249926395865411   0.6250314107984887   0.6691995200601202   1.0000000000000000   0.00000
Pb    1   0.6249770820551719   0.6249198438822823   0.7532916517162852   1.0000000000000000   0.00000
Pb    1   0.6249725626971980   0.6248949485400748   0.8372883456544866   1.0000000000000000   0.00000
Pb    1   0.6249641751066617   0.6248925733111708   0.9212125146935254   1.0000000000000000   0.00000
Pb    1   0.6249608423889027   0.7499151204942615   0.0044588162693919   1.0000000000000000   0.00000
Pb    1   0.6250127459410878   0.7501269953452846   0.5843582538948630   1.0000000000000000   0.00000
Pb    1   0.6249931449417476   0.7500146433568186   0.6692244272777920   1.0000000000000000   0.00000
Pb    1   0.6249773572498044   0.7499238767971529   0.7532946393690827   1.0000000000000000   0.00000
Pb    1   0.6249717924880073   0.7498938730797848   0.8372845574852766   1.0000000000000000   0.00000
Pb    1   0.6249676238453701   0.7499011297290856   0.9212039708540266   1.0000000000000000   0.00000
Pb    1   0.6249617006006813   0.8749191816966170   0.0045829439146607   1.0000000000000000   0.00000
Pb    1   0.6250117067577696   0.8751220354640699   0.5843596942961030   1.0000000000000000   0.00000
Pb    1   0.6249925099736219   0.8750314192736571   0.6691993238553079   1.0000000000000000   0.00000
Pb    1   0.6249769068920580   0.8749198970194071   0.7532915769454014   1.0000000000000000   0.00000
Pb    1   0.6249726490009391   0.8748946497534638   0.8372882866939695   1.0000000000000000   0.00000
Pb    1   0.6249640340385094   0.8748926114717398   0.9212125339076728   1.0000000000000000   0.00000
Pb    1   0.7530777935184131   0.0003389074952025   0.0041956658102857   1.0000000000000000   0.00000
Pb    1   0.7471824920083934   0.0005650273545474   0.5841369458333711   1.0000000000000000   0.00000
Pb    1   0.7494427373935177   0.0010346305418524   0.6691124617936924   1.0000000000000000   0.00000
Pb    1   0.7498833542809100   0.0011418701108512   0.7531244655299891   1.0000000000000000   0.00000
Pb    1   0.7498933000534964   0.0011309379292045   0.8370942156622249   1.0000000000000000   0.00000
Pb    1   0.7506959490016994   0.0009527141318358   0.9210822719680669   1.0000000000000000   0.00000
Pb    1   0.7527183432781881   0.1253762498359853   0.0042650404220845   1.0000000000000000   0.00000
Pb    1   0.7467864649328091   0.1255340187507894   0.5839740913618163   1.0000000000000000   0.00000
Pb    1   0.7492524450739152   0.1260364530957142   0.6691318595404683   1.0000000000000000   0.00000
Pb    1   0.7498935527587866   0.1261410980696493   0.7531265905218905   1.0000000000000000   0.00000
Pb    1   0.7498832048706352   0.1261420024077553   0.8370889918125033   1.0000000000000000   0.00000
Pb    1   0.7505708338433172   0.1259385854630356   0.9210893768206228   1.0000000000000000   0.00000
Pb    1   0.7530779788232849   0.2503390896487880   0.0041955730334075   1.0000000000000000   0.00000
Pb    1   0.7471825111899785   0.2505650194597757   0.5841370798937852   1.0000000000000000   0.00000
Pb    1   0.7494426298412944   0.2510345707887723   0.6691124955007668   1.0000000000000000   0.00000
Pb    1   0.7498833384150372   0.2511417215240043   0.7531243727525253   1.0000000000000000   0.00000
Pb    1   0.7498933137287451   0.2511308960386254   0.8370942198344178   1.0000000000000000   0.00000
Pb    1   0.7506961638662630   0.2509527118194487   0.9210821494363861   1.0000000000000000   0.00000
Pb    1   0.7527182448027265   0.3753763031325557   0.0042650250506800   1.0000000000000000   0.00000
Pb    1   0.7467865372054208   0.3755339584156094   0.5839741903974228   1.0000000000000000   0.00000
Pb    1   0.7492527307212695   0.3760365536264269   0.6691319092782465   1.0000000000000000   0.00000
Pb    1   0.7498936142057685   0.3761408396530339   0.7531266031481207   1.0000000000000000   0.00000
Pb    1   0.7498828734743305   0.3761423199953776   0.8370890200300606   1.0000000000000000   0.00000
Pb    1   0.7505707068869584   0.3759385702890881   0.9210893187386272   1.0000000000000000   0.00000
Pb    1   0.7530777757071218   0.5003392097718404   0.0041956265038217   1.0000000000000000   0.00000
Pb    1   0.7471827310900505   0.5005651833059788   0.5841371541159972   1.0000000000000000   0.00000
Pb    1   0.7494428610275577   0.5010346318780756   0.6691125937680955   1.0000000000000000   0.00000
Pb    1   0.7498832637161670   0.5011417462374779   0.7531245184512271   1.0000000000000000   0.00000
Pb    1   0.7498936039537120   0.5011309966033022   0.8370941702071978   1.0000000000000000   0.00000
Pb    1   0.7506959196986837   0.5009528208618649   0.9210821996128824   1.0000000000000000   0.00000
Pb    1   0.7527182583325779   0.6253760400235867   0.0042651117888801   1.0000000000000000   0.00000
Pb    1   0.7467866745570787   0.6255341886766356   0.5839741158466274   1.0000000000000000   0.00000
Pb    1   0.7492527043813375   0.6260365390008278   0.6691319585764217   1.0000000000000000   0.00000
Pb    1   0.7498934966413703   0.6261408940112662   0.7531265326593178   1.0000000000000000   0.00000
Pb    1   0.7498828521213419   0.6261421201158220   0.8370889774291103   1.0000000000000000   0.00000
Pb    1   0.7505709363262472   0.6259389150731128   0.9210893669395164   1.0000000000000000   0.00000
Pb    1   0.7530776970982752   0.7503391355473777   0.0041957373971990   1.0000000000000000   0.00000
Pb    1   0.7471825949370117   0.7505650714206911   0.5841371285333673   1.0000000000000000   0.00000
Pb    1   0.7494428861171163   0.7510345815781722   0.6691124671737492   1.0000000000000000   0.00000
Pb    1   0.7498832804617273   0.7511418867057071   0.7531243293834206   1.0000000000000000   0.00000
Pb    1   0.7498935088419707   0.7511308935553380   0.8370942219207057   1.0000000000000000   0.00000
Pb    1   0.7506961226609442   0.7509527910111291   0.9210822560479572   1.0000000000000000   0.00000
Pb    1   0.7527182511393908   0.8753763265611236   0.0042650178042060   1.0000000000000000   0.00000
Pb    1   0.7467863779318511   0.8755338860914635   0.5839740643518623   1.0000000000000000   0.00000
Pb    1   0.7492524679889146   0.8760364791619996   0.6691319517688105   1.0000000000000000   0.00000
Pb    1   0.7498933937953859   0.8761409879654450   0.7531265520931593   1.0000000000000000   0.00000
Pb    1   0.7498829798054933   0.8761420377048061   0.8370890027919032   1.0000000000000000   0.00000
Pb    1   0.7505707994026768   0.8759386794857593   0.9210894100887689   1.0000000000000000   0.00000
Pb    1   0.8813321160695861   0.0014446069298681  -0.0008589669789916   1.0000000000000000   0.00000
Pb    1   0.8685551113258383   0.0013938823477270   0.5798246344865494   1.0000000000000000   0.00000
Pb    1   0.8739279078936568   0.0055822566989901   0.6636368044117096   1.0000000000000000   0.00000
Pb    1   0.8749245060939106   0.0062225884968443   0.7475239663858719   1.0000000000000000   0.00000
Pb    1   0.8748262407981652   0.0062448051320254   0.8315412251165918   1.0000000000000000   0.00000
Pb    1   0.8758134271296961   0.0056468937959529   0.9154033545575530   1.0000000000000000   0.00000
Pb    1   0.8811089546532866   0.1265367870525312  -0.0004526549625918   1.0000000000000000   0.00000
Pb    1   0.8687865943144039   0.1264935579753595   0.5794043310005614   1.0000000000000000   0.00000
Pb    1   0.8739371258807164   0.1304990653818909   0.6635326036105448   1.0000000000000000   0.00000
Pb    1   0.8749179935500734   0.1312359643283418   0.7475681202838576   1.0000000000000000   0.00000
Pb    1   0.8748318246820711   0.1312586088605645   0.8314967550051237   1.0000000000000000   0.00000
Pb    1   0.8757998563207217   0.1305691565869292   0.9155144887046517   1.0000000000000000   0.00000
Pb    1   0.8813320014953443   0.2514445756229425  -0.0008590712190590   1.0000000000000000   0.00000
Pb    1   0.8685551435228548   0.2513936962032479   0.5798245555543056   1.0000000000000000   0.00000
Pb    1   0.8739281009055351   0.2555822174801309   0.6636368219681482   1.0000000000000000   0.00000
Pb    1   0.8749243771457529   0.2562224309359534   0.7475238959516967   1.0000000000000000   0.00000
Pb    1   0.8748260454399435   0.2562447838954529   0.8315411795741710   1.0000000000000000   0.00000
Pb    1   0.8758133328497081   0.2556470856083212   0.9154031333964611   1.0000000000000000   0.00000
Pb    1   0.8811089512279471   0.3765369916415108  -0.0004527055890873   1.0000000000000000   0.00000
Pb    1   0.8687863339965484   0.3764935810097739   0.5794042368726031   1.0000000000000000   0.00000
Pb    1   0.8739371853941904   0.3804992869945074   0.6635326331349022   1.0000000000000000   0.00000
Pb    1   0.8749179138814056   0.3812359609038257   0.7475683672360071   1.0000000000000000   0.00000
Pb    1   0.8748319763740408   0.3812585816305409   0.8314969526702143   1.0000000000000000   0.00000
Pb    1   0.8757997960194867   0.3805693826522347   0.9155144792624548   1.0000000000000000   0.00000
Pb    1   0.8813321326818220   0.5014447814966403  -0.0008590334709677   1.0000000000000000   0.00000
Pb    1   0.8685551931889566   0.5013936106412638   0.5798246656243170   1.0000000000000000   0.00000
Pb    1   0.8739280564632090   0.5055823538044637   0.6636368518216945   1.0000000000000000   0.00000
Pb    1   0.8749245260821689   0.5062224405272395   0.7475241151367641   1.0000000000000000   0.00000
Pb    1   0.8748260914238696   0.5062448450360991   0.8315412655677248   1.0000000000000000   0.00000
Pb    1   0.8758133607312640   0.5056472085743871   0.9154032112087664   1.0000000000000000   0.00000
Pb    1   0.8811090538134769   0.6265370294729579  -0.0004527896374678   1.0000000000000000   0.00000
Pb    1   0.8687866174340343   0.6264935235165811   0.5794040064118581   1.0000000000000000   0.00000
Pb    1   0.8739373616050362   0.6304993310084269   0.6635325242178958   1.0000000000000000   0.00000
Pb    1   0.8749178913687090   0.6312360746210498   0.7475681986999065   1.0000000000000000   0.00000
Pb    1   0.8748319136556280   0.6312586331793341   0.8314966239872622   1.0000000000000000   0.00000
Pb    1   0.8757999878322078   0.6305690675304665   0.9155143430388606   1.0000000000000000   0.00000
Pb    1   0.8813320717128335   0.7514445757773883  -0.0008589642012413   1.0000000000000000   0.00000
Pb    1   0.8685551573949943   0.7513939269097003   0.5798245313227157   1.0000000000000000   0.00000
Pb    1   0.8739279766896682   0.7555821864820291   0.6636369083551635   1.0000000000000000   0.00000
Pb    1   0.8749242855143590   0.7562225268430346   0.7475240946817373   1.0000000000000000   0.00000
Pb    1   0.8748262405927559   0.7562449990003177   0.8315412745082624   1.0000000000000000   0.00000
Pb    1   0.8758133580086993   0.7556472697154615   0.9154034448099211   1.0000000000000000   0.00000
Pb    1   0.8811088616578860   0.8765369770496981  -0.0004528169548452   1.0000000000000000   0.00000
Pb    1   0.8687865556088584   0.8764936198344800   0.5794041326658615   1.0000000000000000   0.00000
Pb    1   0.8739368546880297   0.8804992659293556   0.6635326423793680   1.0000000000000000   0.00000
Pb    1   0.8749177530134391   0.8812359766595959   0.7475682643354621   1.0000000000000000   0.00000
Pb    1   0.8748320188005887   0.8812587051100397   0.8314969091452387   1.0000000000000000   0.00000
Pb    1   0.8757997984168462   0.8805691302121981   0.9155143362094824   1.0000000000000000   0.00000
Ti    2   0.0634797216395386   0.0625523859239080   0.0396704380459872   1.0000000000000000   0.00000
Ti    2   0.0628883181041266   0.0625299253275609   0.1232155184185467   1.0000000000000000   0.00000
Ti    2   0.0626402511255738   0.0624970173731179   0.2061432688754769   1.0000000000000000   0.00000
Ti    2   0.0625029294215838   0.0625189612640901   0.2888485118220197   1.0000000000000000   0.00000
Ti    2   0.0623648136309588   0.0624783868996040   0.3713787064185661   1.0000000000000000   0.00000
Ti    2   0.0621180776489031   0.0624927393904960   0.4536909807653803   1.0000000000000000   0.00000
Ti    2   0.0615370407428920   0.0624551328997686   0.5353897057337775   1.0000000000000000   0.00000
Ti    2   0.0621181095094632   0.0623802464151612   0.6182589569457572   1.0000000000000000   0.00000
Ti    2   0.0624622549742844   0.0623989002919584   0.7022769563140031   1.0000000000000000   0.00000
Ti    2   0.0625249062484319   0.0624188463703827   0.7863410889004937   1.0000000000000000   0.00000
Ti    2   0.0625612586546177   0.0624545478018637   0.8703125945253413   1.0000000000000000   0.00000
Ti    2   0.0628636556945847   0.0624915442354185   0.9543420960639402   1.0000000000000000   0.00000
Ti    2   0.0634786187461371   0.1876029265124386   0.0396690939894392   1.0000000000000000   0.00000
Ti    2   0.0628898773363151   0.1875143014046227   0.1232145430866247   1.0000000000000000   0.00000
Ti    2   0.0626384317557866   0.1875254128112225   0.2061427374760813   1.0000000000000000   0.00000
Ti    2   0.0625032375663985   0.1874915265175702   0.2888486521074140   1.0000000000000000   0.00000
Ti    2   0.0623653011970591   0.1875075557821479   0.3713785618320240   1.0000000000000000   0.00000
Ti    2   0.0621157843213763   0.1874803778389214   0.4536921692743752   1.0000000000000000   0.00000
Ti    2   0.0615415352266345   0.1874866740789838   0.5353881265866067   1.0000000000000000   0.00000
Ti    2   0.0621237318290968   0.1874174434654103   0.6182619302607849   1.0000000000000000   0.00000
Ti    2   0.0624596392930583   0.1874003890365561   0.7022757444996367   1.0000000000000000   0.00000
Ti    2   0.0625267114792246   0.1874223311250010   0.7863417923666831   1.0000000000000000   0.00000
Ti    2   0.0625598388581782   0.1874607727756742   0.8703118019173887   1.0000000000000000   0.00000
Ti    2   0.0628556817399704   0.1875280949777905   0.9543436744131144   1.0000000000000000   0.00000
Ti    2   0.0634797205604795   0.3125522349977446   0.0396703856733081   1.0000000000000000   0.00000
Ti    2   0.0628883243208944   0.3125298400135474   0.1232155048037954   1.0000000000000000   0.00000
Ti    2   0.0626402700825537   0.3124970376988322   0.2061432838077181   1.0000000000000000   0.00000
Ti    2   0.0625029126918466   0.3125189955043615   0.2888484899507666   1.0000000000000000   0.00000
Ti    2   0.0623647980616906   0.3124783971172435   0.3713787655544656   1.0000000000000000   0.00000
Ti    2   0.0621180117988993   0.3124926617392290   0.4536910220593449   1.0000000000000000   0.00000
Ti    2   0.0615370140774244   0.3124551547544169   0.5353896897036254   1.0000000000000000   0.00000
Ti    2   0.0621182285190344   0.3123801765556636   0.6182588976561634   1.0000000000000000   0.00000
Ti    2   0.0624623733417313   0.3123989924169809   0.7022769474207801   1.0000000000000000   0.00000
Ti    2   0.0625249247173145   0.3124187976995852   0.7863411030640807   1.0000000000000000   0.00000
Ti    2   0.0625612695622424   0.3124545393980183   0.8703125814596665   1.0000000000000000   0.00000
Ti    2   0.0628635981506027   0.3124914182455037   0.9543420587332360   1.0000000000000000   0.00000
Ti    2   0.0634787135222874   0.4376029296601889   0.0396690808140580   1.0000000000000000   0.00000
Ti    2   0.0628898224297857   0.4375142191255001   0.1232145169551259   1.0000000000000000   0.00000
Ti    2   0.0626384387243847   0.4375255840625120   0.2061427199748815   1.0000000000000000   0.00000
Ti    2   0.0625032227146384   0.4374914840505770   0.2888486744068315   1.0000000000000000   0.00000
Ti    2   0.0623653705495339   0.4375076885804030   0.3713786012269042   1.0000000000000000   0.00000
Ti    2   0.0621158157480041   0.4374804232062893   0.4536922264999167   1.0000000000000000   0.00000
Ti    2   0.0615414231873441   0.4374867368806986   0.5353881542550702   1.0000000000000000   0.00000
Ti    2   0.0621238159872234   0.4374174858340523   0.6182620098627100   1.0000000000000000   0.00000
Ti    2   0.0624597269361239   0.4374005446721714   0.7022757132081650   1.0000000000000000   0.00000
Ti    2   0.0625267451886210   0.4374221958419879   0.7863417794106686   1.0000000000000000   0.00000
Ti    2   0.0625599485958239   0.4374606302192902   0.8703118268409096   1.0000000000000000   0.00000
Ti    2   0.0628556561364339   0.4375280112155497   0.9543437098769618   1.0000000000000000   0.00000
Ti    2   0.0634797467805709   0.5625523481296579   0.0396703564678453   1.0000000000000000   0.00000
Ti    2   0.0628882341173023   0.5625298375558077   0.1232154580307932   1.0000000000000000   0.00000
Ti    2   0.0626403122761239   0.5624970236426668   0.2061432111011037   1.0000000000000000   0.00000
Ti    2   0.0625028751756461   0.5625189754014750   0.2888484216468762   1.0000000000000000   0.00000
Ti    2   0.0623647129360592   0.5624784274630272   0.3713787442211448   1.0000000000000000   0.00000
Ti    2   0.0621179218693710   0.5624927083151219   0.4536909966306645   1.0000000000000000   0.00000
Ti    2   0.0615370112344095   0.5624551177583840   0.5353896556669467   1.0000000000000000   0.00000
Ti    2   0.0621182691938178   0.5623802435568376   0.6182589682548418   1.0000000000000000   0.00000
Ti    2   0.0624623481765623   0.5623989660033195   0.7022769534594820   1.0000000000000000   0.00000
Ti    2   0.0625249259726792   0.5624186400087631   0.7863411110789660   1.0000000000000000   0.00000
Ti    2   0.0625612185160317   0.5624545705180026   0.8703125939763553   1.0000000000000000   0.00000
Ti    2   0.0628635949993831   0.5624914357278815   0.9543420559883651   1.0000000000000000   0.00000
Ti    2   0.0634786430653047   0.6876028993948992   0.0396691025534832   1.0000000000000000   0.00000
Ti    2   0.0628897874239414   0.6875142323214198   0.1232145311187409   1.0000000000000000   0.00000
Ti    2   0.0626384943536466   0.6875255619064841   0.2061427501247713   1.0000000000000000   0.00000
Ti    2   0.0625031984689199   0.6874915488300568   0.2888486553902942   1.0000000000000000   0.00000
Ti    2   0.0623653470318907   0.6875075670766259   0.3713786021380374   1.0000000000000000   0.00000
Ti    2   0.0621158209543320   0.6874803119940993   0.4536922146199030   1.0000000000000000   0.00000
Ti    2   0.0615415181519421   0.6874866179946965   0.5353881694067999   1.0000000000000000   0.00000
Ti    2   0.0621237390392906   0.6874174104137402   0.6182619679206359   1.0000000000000000   0.00000
Ti    2   0.0624597868794844   0.6874005332320081   0.7022757520758409   1.0000000000000000   0.00000
Ti    2   0.0625266796536839   0.6874222519216489   0.7863417948918558   1.0000000000000000   0.00000
Ti    2   0.0625598583289597   0.6874606406542543   0.8703118247547253   1.0000000000000000   0.00000
Ti    2   0.0628557843085537   0.6875281452499276   0.9543436751818369   1.0000000000000000   0.00000
Ti    2   0.0634796628623880   0.8125522711270226   0.0396703606399078   1.0000000000000000   0.00000
Ti    2   0.0628882509181773   0.8125298107124134   0.1232155101836772   1.0000000000000000   0.00000
Ti    2   0.0626403405019277   0.8124970517777671   0.2061432945677656   1.0000000000000000   0.00000
Ti    2   0.0625029301917248   0.8125189572291358   0.2888485011938030   1.0000000000000000   0.00000
Ti    2   0.0623647715571480   0.8124783986892953   0.3713787207578461   1.0000000000000000   0.00000
Ti    2   0.0621180526447424   0.8124927020993551   0.4536909973664043   1.0000000000000000   0.00000
Ti    2   0.0615369657131243   0.8124551735965929   0.5353896803709807   1.0000000000000000   0.00000
Ti    2   0.0621181110678251   0.8123802494531797   0.6182589008402195   1.0000000000000000   0.00000
Ti    2   0.0624622890810408   0.8123988872195670   0.7022769589491118   1.0000000000000000   0.00000
Ti    2   0.0625249747804526   0.8124187572834779   0.7863410759445670   1.0000000000000000   0.00000
Ti    2   0.0625612763321619   0.8124546095501302   0.8703125568655480   1.0000000000000000   0.00000
Ti    2   0.0628635957700767   0.8124915982861757   0.9543420636742559   1.0000000000000000   0.00000
Ti    2   0.0634787384922471   0.9376029445633967   0.0396690883899939   1.0000000000000000   0.00000
Ti    2   0.0628897624368775   0.9375142778420803   0.1232145338636639   1.0000000000000000   0.00000
Ti    2   0.0626384504883968   0.9375255651022093   0.2061427443714473   1.0000000000000000   0.00000
Ti    2   0.0625032263406940   0.9374913999698301   0.2888487237927848   1.0000000000000000   0.00000
Ti    2   0.0623653391145078   0.9375076372942878   0.3713786217366280   1.0000000000000000   0.00000
Ti    2   0.0621159065166012   0.9374803525419531   0.4536921985349764   1.0000000000000000   0.00000
Ti    2   0.0615414005465598   0.9374866296627086   0.5353881549136920   1.0000000000000000   0.00000
Ti    2   0.0621238005221900   0.9374174475209662   0.6182619581489296   1.0000000000000000   0.00000
Ti    2   0.0624596334478242   0.9374004667070214   0.7022757090357534   1.0000000000000000   0.00000
Ti    2   0.0625266161977251   0.9374223246939911   0.7863417453740803   1.0000000000000000   0.00000
Ti    2   0.0625598936241668   0.9374607901963360   0.8703117778722265   1.0000000000000000   0.00000
Ti    2   0.0628557913473705   0.9375281013897790   0.9543436583830652   1.0000000000000000   0.00000
Ti    2   0.1865699951649648   0.0625527826464929   0.0396640070356631   1.0000000000000000   0.00000
Ti    2   0.1871382807313922   0.0625325585986288   0.1232138902499156   1.0000000000000000   0.00000
Ti    2   0.1873703815058974   0.0624965519401850   0.2061403039218297   1.0000000000000000   0.00000
Ti    2   0.1875009561015724   0.0625185325801272   0.2888464900768014   1.0000000000000000   0.00000
Ti    2   0.1876287778321999   0.0624788280129066   0.3713763084126258   1.0000000000000000   0.00000
Ti    2   0.1878658818582045   0.0624955046843195   0.4536856620293654   1.0000000000000000   0.00000
Ti    2   0.1884211682871669   0.0624553864614480   0.5353827201409174   1.0000000000000000   0.00000
Ti    2   0.1878547277905037   0.0623792124538838   0.6182488828715107   1.0000000000000000   0.00000
Ti    2   0.1875186908434469   0.0623941018160176   0.7022647319380699   1.0000000000000000   0.00000
Ti    2   0.1874691373161473   0.0624105585195724   0.7863288851711266   1.0000000000000000   0.00000
Ti    2   0.1874507696908194   0.0624426638749221   0.8703021358335381   1.0000000000000000   0.00000
Ti    2   0.1871588550082788   0.0624877657593305   0.9543337423995433   1.0000000000000000   0.00000
Ti    2   0.1865708431989339   0.1876038680105827   0.0396629810593346   1.0000000000000000   0.00000
Ti    2   0.1871370951195469   0.1875178609806326   0.1232129788176995   1.0000000000000000   0.00000
Ti    2   0.1873720836379483   0.1875238810095392   0.2061397452510586   1.0000000000000000   0.00000
Ti    2   0.1875006581470917   0.1874920643736722   0.2888467348662735   1.0000000000000000   0.00000
Ti    2   0.1876281697040556   0.1875067022602494   0.3713761146570528   1.0000000000000000   0.00000
Ti    2   0.1878678070637997   0.1874846546514586   0.4536867914959282   1.0000000000000000   0.00000
Ti    2   0.1884173731950842   0.1874879276967206   0.5353812189424101   1.0000000000000000   0.00000
Ti    2   0.1878495770350724   0.1874139329205543   0.6182517943589375   1.0000000000000000   0.00000
Ti    2   0.1875208850549318   0.1873959159148085   0.7022634989378638   1.0000000000000000   0.00000
Ti    2   0.1874676874698041   0.1874139736305378   0.7863295483393357   1.0000000000000000   0.00000
Ti    2   0.1874526832776164   0.1874488872700253   0.8703014552200642   1.0000000000000000   0.00000
Ti    2   0.1871664135405552   0.1875220358275818   0.9543354504284196   1.0000000000000000   0.00000
Ti    2   0.1865700040534426   0.3125527453731148   0.0396640070356254   1.0000000000000000   0.00000
Ti    2   0.1871384289754754   0.3125325599927375   0.1232139037549068   1.0000000000000000   0.00000
Ti    2   0.1873703599114752   0.3124966642358510   0.2061402826655232   1.0000000000000000   0.00000
Ti    2   0.1875009285926630   0.3125184688245486   0.2888464842685122   1.0000000000000000   0.00000
Ti    2   0.1876288992652405   0.3124788881616876   0.3713763045919221   1.0000000000000000   0.00000
Ti    2   0.1878658138160382   0.3124955527102876   0.4536856967577061   1.0000000000000000   0.00000
Ti    2   0.1884212221146057   0.3124553421902013   0.5353826790773633   1.0000000000000000   0.00000
Ti    2   0.1878548653307085   0.3123791903834009   0.6182488834205846   1.0000000000000000   0.00000
Ti    2   0.1875186517101472   0.3123941242255720   0.7022647222760509   1.0000000000000000   0.00000
Ti    2   0.1874692657212562   0.3124105565963041   0.7863288850614437   1.0000000000000000   0.00000
Ti    2   0.1874507560652643   0.3124426672076993   0.8703021448367677   1.0000000000000000   0.00000
Ti    2   0.1871589091439851   0.3124877742933442   0.9543336996891205   1.0000000000000000   0.00000
Ti    2   0.1865708382837848   0.4376038545460757   0.0396630090571873   1.0000000000000000   0.00000
Ti    2   0.1871369969009616   0.4375178172009591   0.1232129558702811   1.0000000000000000   0.00000
Ti    2   0.1873720619665636   0.4375239648062176   0.2061397736662388   1.0000000000000000   0.00000
Ti    2   0.1875006753040283   0.4374920153606050   0.2888467183529732   1.0000000000000000   0.00000
Ti    2   0.1876282837335626   0.4375066287559254   0.3713761608919847   1.0000000000000000   0.00000
Ti    2   0.1878679757564230   0.4374845534717151   0.4536867592599721   1.0000000000000000   0.00000
Ti    2   0.1884172020018652   0.4374878841197401   0.5353811681068483   1.0000000000000000   0.00000
Ti    2   0.1878494899827566   0.4374138808895128   0.6182517771208892   1.0000000000000000   0.00000
Ti    2   0.1875208732087165   0.4373958760261982   0.7022634756611407   1.0000000000000000   0.00000
Ti    2   0.1874676676804914   0.4374140489513512   0.7863295327484374   1.0000000000000000   0.00000
Ti    2   0.1874526589036015   0.4374488813751162   0.8703014261242057   1.0000000000000000   0.00000
Ti    2   0.1871662648510889   0.4375219783434406   0.9543353883937116   1.0000000000000000   0.00000
Ti    2   0.1865699963980623   0.5625527639361805   0.0396640136233763   1.0000000000000000   0.00000
Ti    2   0.1871383823238150   0.5625325550210178   0.1232139055115882   1.0000000000000000   0.00000
Ti    2   0.1873702724363051   0.5624966351515186   0.2061403418452284   1.0000000000000000   0.00000
Ti    2   0.1875009329962340   0.5625183853498164   0.2888464470367316   1.0000000000000000   0.00000
Ti    2   0.1876289553123775   0.5624788165247492   0.3713763332046132   1.0000000000000000   0.00000
Ti    2   0.1878657762584626   0.5624955001378993   0.4536857424215910   1.0000000000000000   0.00000
Ti    2   0.1884212157436616   0.5624553667970537   0.5353826733680175   1.0000000000000000   0.00000
Ti    2   0.1878548559627591   0.5623791771432488   0.6182489121870027   1.0000000000000000   0.00000
Ti    2   0.1875185860895792   0.5623942276333805   0.7022647377572961   1.0000000000000000   0.00000
Ti    2   0.1874692192374419   0.5624105423918843   0.7863288914295284   1.0000000000000000   0.00000
Ti    2   0.1874508282127052   0.5624427139587772   0.8703021731641502   1.0000000000000000   0.00000
Ti    2   0.1871589582448697   0.5624877551355802   0.9543337843415354   1.0000000000000000   0.00000
Ti    2   0.1865707793012706   0.6876038628128551   0.0396630025792052   1.0000000000000000   0.00000
Ti    2   0.1871370021244565   0.6875179119514693   0.1232129632267059   1.0000000000000000   0.00000
Ti    2   0.1873720962855169   0.6875239666676095   0.2061396972485461   1.0000000000000000   0.00000
Ti    2   0.1875007310779403   0.6874920016142018   0.2888466284304239   1.0000000000000000   0.00000
Ti    2   0.1876282323602121   0.6875066713754011   0.3713761592011390   1.0000000000000000   0.00000
Ti    2   0.1878678942873540   0.6874846495069492   0.4536867978312051   1.0000000000000000   0.00000
Ti    2   0.1884172352951052   0.6874879278166027   0.5353811595428764   1.0000000000000000   0.00000
Ti    2   0.1878495013887769   0.6874138803568848   0.6182517755837607   1.0000000000000000   0.00000
Ti    2   0.1875208907272007   0.6873959903452220   0.7022635386839612   1.0000000000000000   0.00000
Ti    2   0.1874676665792736   0.6874140832139425   0.7863295301133845   1.0000000000000000   0.00000
Ti    2   0.1874526799483906   0.6874489025381352   0.8703015024321805   1.0000000000000000   0.00000
Ti    2   0.1871664429633110   0.6875221542567158   0.9543354552595968   1.0000000000000000   0.00000
Ti    2   0.1865700435977525   0.8125526623643262   0.0396640083531061   1.0000000000000000   0.00000
Ti    2   0.1871383063178876   0.8125326890743046   0.1232138949713085   1.0000000000000000   0.00000
Ti    2   0.1873703506822480   0.8124966898691748   0.2061403115857029   1.0000000000000000   0.00000
Ti    2   0.1875010081295159   0.8125184381105549   0.2888465064801922   1.0000000000000000   0.00000
Ti    2   0.1876288540554201   0.8124788058205703   0.3713762200711408   1.0000000000000000   0.00000
Ti    2   0.1878658655028040   0.8124954742344614   0.4536857015667028   1.0000000000000000   0.00000
Ti    2   0.1884212513147513   0.8124553984565474   0.5353826979622988   1.0000000000000000   0.00000
Ti    2   0.1878547747847542   0.8123792106283213   0.6182489126261533   1.0000000000000000   0.00000
Ti    2   0.1875186600454795   0.8123942264927737   0.7022647362202229   1.0000000000000000   0.00000
Ti    2   0.1874692003780923   0.8124107182809609   0.7863288817677159   1.0000000000000000   0.00000
Ti    2   0.1874507765995225   0.8124428305690036   0.8703021403353676   1.0000000000000000   0.00000
Ti    2   0.1871588896887016   0.8124877650048485   0.9543337167074070   1.0000000000000000   0.00000
Ti    2   0.1865708766805416   0.9376037112564862   0.0396629630526968   1.0000000000000000   0.00000
Ti    2   0.1871370017476279   0.9375178058702395   0.1232129381931826   1.0000000000000000   0.00000
Ti    2   0.1873720495911067   0.9375239593308570   0.2061397299785585   1.0000000000000000   0.00000
Ti    2   0.1875006466659332   0.9374920793086462   0.2888466528928993   1.0000000000000000   0.00000
Ti    2   0.1876282055285670   0.9375066615316772   0.3713761177532703   1.0000000000000000   0.00000
Ti    2   0.1878679130576676   0.9374845552528320   0.4536868169135786   1.0000000000000000   0.00000
Ti    2   0.1884172441323921   0.9374879311525219   0.5353812480381281   1.0000000000000000   0.00000
Ti    2   0.1878495937159340   0.9374138637393976   0.6182517850262430   1.0000000000000000   0.00000
Ti    2   0.1875209500607475   0.9373958533050477   0.7022635197990060   1.0000000000000000   0.00000
Ti    2   0.1874675190871012   0.9374139905340664   0.7863295507547083   1.0000000000000000   0.00000
Ti    2   0.1874525900205189   0.9374489784856611   0.8703014506086780   1.0000000000000000   0.00000
Ti    2   0.1871665107312683   0.9375220597867346   0.9543353306415551   1.0000000000000000   0.00000
Ti    2   0.3098309951789579   0.0628280082097987   0.0402137614118174   1.0000000000000000   0.00000
Ti    2   0.3115065263998403   0.0625536616720478   0.1234824734543841   1.0000000000000000   0.00000
Ti    2   0.3121425597968885   0.0625275611441110   0.2063322383584640   1.0000000000000000   0.00000
Ti    2   0.3124959748354931   0.0624919632987993   0.2890298629695742   1.0000000000000000   0.00000
Ti    2   0.3128553228865791   0.0625148857735546   0.3715697589356267   1.0000000000000000   0.00000
Ti    2   0.3134895359400021   0.0625351932938142   0.4539731354706491   1.0000000000000000   0.00000
Ti    2   0.3151930284230980   0.0627276719279309   0.5359865631056052   1.0000000000000000   0.00000
Ti    2   0.3135521354175714   0.0633911699810904   0.6188536711973416   1.0000000000000000   0.00000
Ti    2   0.3125044726919396   0.0638526373795445   0.7029531254478546   1.0000000000000000   0.00000
Ti    2   0.3124165433313676   0.0639178555803211   0.7869763811692324   1.0000000000000000   0.00000
Ti    2   0.3123515568451380   0.0638670656151658   0.8709050820206864   1.0000000000000000   0.00000
Ti    2   0.3113975144631971   0.0634600278562724   0.9548696553692740   1.0000000000000000   0.00000
Ti    2   0.3098200092688014   0.1878264511282389   0.0402178736838284   1.0000000000000000   0.00000
Ti    2   0.3115101100125182   0.1875653644665192   0.1234813498459066   1.0000000000000000   0.00000
Ti    2   0.3121411570115086   0.1874981909055094   0.2063328939435617   1.0000000000000000   0.00000
Ti    2   0.3124970828894092   0.1875190677604291   0.2890288912030944   1.0000000000000000   0.00000
Ti    2   0.3128548020438761   0.1874895546554904   0.3715688730843192   1.0000000000000000   0.00000
Ti    2   0.3134894088687885   0.1875385973363320   0.4539673679566573   1.0000000000000000   0.00000
Ti    2   0.3151918818060682   0.1878249109057193   0.5359768825911729   1.0000000000000000   0.00000
Ti    2   0.3135524055046894   0.1883093548580615   0.6188572342933250   1.0000000000000000   0.00000
Ti    2   0.3125096141367846   0.1888319016202544   0.7029464394250166   1.0000000000000000   0.00000
Ti    2   0.3124145682151027   0.1889213168624171   0.7869761085492744   1.0000000000000000   0.00000
Ti    2   0.3123593962528539   0.1888511118830196   0.8709073807982683   1.0000000000000000   0.00000
Ti    2   0.3113918372068607   0.1883242048599634   0.9548524157540066   1.0000000000000000   0.00000
Ti    2   0.3098310164153133   0.3128279789239461   0.0402137213364127   1.0000000000000000   0.00000
Ti    2   0.3115065305614813   0.3125535899168336   0.1234824657466499   1.0000000000000000   0.00000
Ti    2   0.3121425971490777   0.3125274767344404   0.2063322528623905   1.0000000000000000   0.00000
Ti    2   0.3124960454697363   0.3124919611061435   0.2890299243343861   1.0000000000000000   0.00000
Ti    2   0.3128554260031831   0.3125148671767491   0.3715697518977994   1.0000000000000000   0.00000
Ti    2   0.3134894718196842   0.3125352390035820   0.4539731501832558   1.0000000000000000   0.00000
Ti    2   0.3151930616478910   0.3127278202747966   0.5359865817600863   1.0000000000000000   0.00000
Ti    2   0.3135521643092612   0.3133912109295447   0.6188536029045651   1.0000000000000000   0.00000
Ti    2   0.3125045650053648   0.3138526520906680   0.7029530394780140   1.0000000000000000   0.00000
Ti    2   0.3124167003524900   0.3139177799510683   0.7869763386783898   1.0000000000000000   0.00000
Ti    2   0.3123516255757422   0.3138671227478937   0.8709050312952588   1.0000000000000000   0.00000
Ti    2   0.3113974717332939   0.3134601025090327   0.9548695939935965   1.0000000000000000   0.00000
Ti    2   0.3098200180031017   0.4378264509055411   0.0402178538108354   1.0000000000000000   0.00000
Ti    2   0.3115100315576005   0.4375651727511677   0.1234813633065397   1.0000000000000000   0.00000
Ti    2   0.3121410718430928   0.4374981670908258   0.2063328871910279   1.0000000000000000   0.00000
Ti    2   0.3124970224813368   0.4375190080141154   0.2890288958582997   1.0000000000000000   0.00000
Ti    2   0.3128548370839236   0.4374895350967918   0.3715688357867671   1.0000000000000000   0.00000
Ti    2   0.3134894724410577   0.4375386331248134   0.4539673478312277   1.0000000000000000   0.00000
Ti    2   0.3151917994293992   0.4378248764481125   0.5359769619952224   1.0000000000000000   0.00000
Ti    2   0.3135523392094763   0.4383094164782077   0.6188573090641331   1.0000000000000000   0.00000
Ti    2   0.3125095454267915   0.4388319208360367   0.7029465183680026   1.0000000000000000   0.00000
Ti    2   0.3124145467322432   0.4389212494712416   0.7869762017656222   1.0000000000000000   0.00000
Ti    2   0.3123593887480935   0.4388511691527996   0.8709073447853807   1.0000000000000000   0.00000
Ti    2   0.3113917975426470   0.4383242071890893   0.9548524046646202   1.0000000000000000   0.00000
Ti    2   0.3098310643685560   0.5628279470178936   0.0402137167250021   1.0000000000000000   0.00000
Ti    2   0.3115066786685313   0.5625534378622145   0.1234824679754465   1.0000000000000000   0.00000
Ti    2   0.3121425562691857   0.5625274127959788   0.2063323735825189   1.0000000000000000   0.00000
Ti    2   0.3124960713559017   0.5624919997510727   0.2890300728329825   1.0000000000000000   0.00000
Ti    2   0.3128554355941082   0.5625149825250773   0.3715698815226147   1.0000000000000000   0.00000
Ti    2   0.3134895514906099   0.5625352579177449   0.4539731605590330   1.0000000000000000   0.00000
Ti    2   0.3151930145508416   0.5627277332052473   0.5359865321542931   1.0000000000000000   0.00000
Ti    2   0.3135520060977859   0.5633913370637319   0.6188536054298764   1.0000000000000000   0.00000
Ti    2   0.3125044448844119   0.5638526497958452   0.7029530680247551   1.0000000000000000   0.00000
Ti    2   0.3124166667509108   0.5639177117546241   0.7869763149624300   1.0000000000000000   0.00000
Ti    2   0.3123515619419191   0.5638670703934132   0.8709050987096254   1.0000000000000000   0.00000
Ti    2   0.3113974647973999   0.5634601145318738   0.9548696890765799   1.0000000000000000   0.00000
Ti    2   0.3098200274223354   0.6878264882061087   0.0402177805772358   1.0000000000000000   0.00000
Ti    2   0.3115100149108790   0.6875651931876895   0.1234813196518261   1.0000000000000000   0.00000
Ti    2   0.3121411318187978   0.6874980354583938   0.2063328339400625   1.0000000000000000   0.00000
Ti    2   0.3124971046719602   0.6875190229771708   0.2890288711214469   1.0000000000000000   0.00000
Ti    2   0.3128548720557190   0.6874894820304186   0.3715689176173814   1.0000000000000000   0.00000
Ti    2   0.3134895143317074   0.6875386175726261   0.4539673754338557   1.0000000000000000   0.00000
Ti    2   0.3151918167268520   0.6878248685016138   0.5359769759722058   1.0000000000000000   0.00000
Ti    2   0.3135523738899333   0.6883094683875756   0.6188572995120121   1.0000000000000000   0.00000
Ti    2   0.3125096909112750   0.6888319523995076   0.7029465028869945   1.0000000000000000   0.00000
Ti    2   0.3124146314021974   0.6889212391269357   0.7869761658625298   1.0000000000000000   0.00000
Ti    2   0.3123594751480038   0.6888511559487174   0.8709074097844270   1.0000000000000000   0.00000
Ti    2   0.3113917850234487   0.6883242240412676   0.9548524168519393   1.0000000000000000   0.00000
Ti    2   0.3098311006760145   0.8128280335050043   0.0402137148586158   1.0000000000000000   0.00000
Ti    2   0.3115064964291567   0.8125535273962263   0.1234825202490700   1.0000000000000000   0.00000
Ti    2   0.3121425975602021   0.8125274784077987   0.2063322984275598   1.0000000000000000   0.00000
Ti    2   0.3124961164340008   0.8124918756568799   0.2890299857430144   1.0000000000000000   0.00000
Ti    2   0.3128553797626845   0.8125149086588986   0.3715698168748349   1.0000000000000000   0.00000
Ti    2   0.3134896764602029   0.8125352380479615   0.4539731567601935   1.0000000000000000   0.00000
Ti    2   0.3151930104408523   0.8127277057695328   0.5359866688058382   1.0000000000000000   0.00000
Ti    2   0.3135520237892088   0.8133912650826091   0.6188536516537445   1.0000000000000000   0.00000
Ti    2   0.3125045981269106   0.8138526556872484   0.7029530692326509   1.0000000000000000   0.00000
Ti    2   0.3124166205085714   0.8139177524121448   0.7869763194640574   1.0000000000000000   0.00000
Ti    2   0.3123515377613801   0.8138670875022962   0.8709050461175405   1.0000000000000000   0.00000
Ti    2   0.3113974986557252   0.8134600369502306   0.9548696437309394   1.0000000000000000   0.00000
Ti    2   0.3098200827399213   0.9378264584238286   0.0402178202134543   1.0000000000000000   0.00000
Ti    2   0.3115099523832237   0.9375653001507905   0.1234813010415499   1.0000000000000000   0.00000
Ti    2   0.3121411776654155   0.9374981654091507   0.2063327788228803   1.0000000000000000   0.00000
Ti    2   0.3124969784799521   0.9375189703673951   0.2890288986360424   1.0000000000000000   0.00000
Ti    2   0.3128547436435657   0.9374895181990656   0.3715688262124879   1.0000000000000000   0.00000
Ti    2   0.3134894906973483   0.9375386075894362   0.4539672545708447   1.0000000000000000   0.00000
Ti    2   0.3151917567850712   0.9378248126357803   0.5359768743562717   1.0000000000000000   0.00000
Ti    2   0.3135523397402905   0.9383093678397764   0.6188572633891114   1.0000000000000000   0.00000
Ti    2   0.3125096584256027   0.9388319394691407   0.7029464632507441   1.0000000000000000   0.00000
Ti    2   0.3124144551481750   0.9389213063811938   0.7869761042671325   1.0000000000000000   0.00000
Ti    2   0.3123594294963215   0.9388511760717027   0.8709073219479445   1.0000000000000000   0.00000
Ti    2   0.3113919421559267   0.9383242000645668   0.9548523911598842   1.0000000000000000   0.00000
Ti    2   0.4347790346958889   0.0627471240635979   0.0428567821784279   1.0000000000000000   0.00000
Ti    2   0.4364888464326282   0.0625399480923613   0.1248741224436178   1.0000000000000000   0.00000
Ti    2   0.4371343781096213   0.0625185602353350   0.2072750256055017   1.0000000000000000   0.00000
Ti    2   0.4374950595040547   0.0624877519159276   0.2898102718176492   1.0000000000000000   0.00000
Ti    2   0.4378560866294601   0.0625175022181385   0.3725000621397182   1.0000000000000000   0.00000
Ti    2   0.4384945602298788   0.0625289504549016   0.4553414441882874   1.0000000000000000   0.00000
Ti    2   0.4401844153819360   0.0627775756237877   0.5385956566433905   1.0000000000000000   0.00000
Ti    2   0.4386151901474723   0.0634205741595760   0.6239318837785952   1.0000000000000000   0.00000
Ti    2   0.4376225465423038   0.0638377347925204   0.7078960974246311   1.0000000000000000   0.00000
Ti    2   0.4375236895405461   0.0639060382179732   0.7918241857324054   1.0000000000000000   0.00000
Ti    2   0.4374532121493437   0.0638558680837670   0.8758535994328024   1.0000000000000000   0.00000
Ti    2   0.4364131301311154   0.0634096037189091   0.9599695537553243   1.0000000000000000   0.00000
Ti    2   0.4347806471467332   0.1878417907168462   0.0428675101258970   1.0000000000000000   0.00000
Ti    2   0.4364892671829004   0.1875434613145768   0.1248797200247506   1.0000000000000000   0.00000
Ti    2   0.4371350486696542   0.1874921760663131   0.2072761121876991   1.0000000000000000   0.00000
Ti    2   0.4374940026811905   0.1875154414391712   0.2898113354514427   1.0000000000000000   0.00000
Ti    2   0.4378574619618305   0.1874875288032020   0.3724995139387738   1.0000000000000000   0.00000
Ti    2   0.4384906161978539   0.1875420388661087   0.4553429092252230   1.0000000000000000   0.00000
Ti    2   0.4401948077021459   0.1877776611608907   0.5385928723466187   1.0000000000000000   0.00000
Ti    2   0.4386197462221648   0.1882772050307004   0.6239489583571767   1.0000000000000000   0.00000
Ti    2   0.4376151291612981   0.1888217809962262   0.7078939927268972   1.0000000000000000   0.00000
Ti    2   0.4375258093012657   0.1889092513611319   0.7918246090002160   1.0000000000000000   0.00000
Ti    2   0.4374479299229596   0.1888363037246183   0.8758604291285220   1.0000000000000000   0.00000
Ti    2   0.4364145559600525   0.1883308425266066   0.9599650016449640   1.0000000000000000   0.00000
Ti    2   0.4347790225360886   0.3127471068857491   0.0428566757425578   1.0000000000000000   0.00000
Ti    2   0.4364888705462493   0.3125399608787339   0.1248741156692676   1.0000000000000000   0.00000
Ti    2   0.4371344054259401   0.3125185762295818   0.2072750685685573   1.0000000000000000   0.00000
Ti    2   0.4374950372546119   0.3124876487058137   0.2898102765936106   1.0000000000000000   0.00000
Ti    2   0.4378560737848672   0.3125174492092819   0.3725000755127437   1.0000000000000000   0.00000
Ti    2   0.4384945589967229   0.3125290208553150   0.4553414100529258   1.0000000000000000   0.00000
Ti    2   0.4401844513469153   0.3127776969455710   0.5385956755284117   1.0000000000000000   0.00000
Ti    2   0.4386153325858368   0.3134206252641498   0.6239319208896925   1.0000000000000000   0.00000
Ti    2   0.4376226769854831   0.3138376966183842   0.7078961243246192   1.0000000000000000   0.00000
Ti    2   0.4375237513472621   0.3139060780193251   0.7918242383245938   1.0000000000000000   0.00000
Ti    2   0.4374532212966448   0.3138560581502070   0.8758537024213006   1.0000000000000000   0.00000
Ti    2   0.4364131299426530   0.3134097393066281   0.9599695185111083   1.0000000000000000   0.00000
Ti    2   0.4347806899621125   0.4378417622873842   0.0428674984875687   1.0000000000000000   0.00000
Ti    2   0.4364892810551837   0.4375434467506155   0.1248797636245711   1.0000000000000000   0.00000
Ti    2   0.4371351215757801   0.4374921912740788   0.2072761386375389   1.0000000000000000   0.00000
Ti    2   0.4374939733703431   0.4375153316187758   0.2898113658317195   1.0000000000000000   0.00000
Ti    2   0.4378575456916405   0.4374875124660509   0.3724995167935140   1.0000000000000000   0.00000
Ti    2   0.4384906179446288   0.4375420481860376   0.4553428650215344   1.0000000000000000   0.00000
Ti    2   0.4401947975977897   0.4377778260516826   0.5385929096773101   1.0000000000000000   0.00000
Ti    2   0.4386197228962406   0.4382773404642602   0.6239489148782710   1.0000000000000000   0.00000
Ti    2   0.4376150074319454   0.4388219048012191   0.7078939826257463   1.0000000000000000   0.00000
Ti    2   0.4375257748454439   0.4389092106869124   0.7918247518441887   1.0000000000000000   0.00000
Ti    2   0.4374480337984892   0.4388362619884659   0.8758605337637545   1.0000000000000000   0.00000
Ti    2   0.4364144796458478   0.4383308274212930   0.9599649881400204   1.0000000000000000   0.00000
Ti    2   0.4347790802513937   0.5627470786791534   0.0428567420700866   1.0000000000000000   0.00000
Ti    2   0.4364888961327562   0.5625398766968287   0.1248741258142992   1.0000000000000000   0.00000
Ti    2   0.4371343427272588   0.5625185771854903   0.2072751612249947   1.0000000000000000   0.00000
Ti    2   0.4374951376353657   0.5624876553745152   0.2898103759038134   1.0000000000000000   0.00000
Ti    2   0.4378561889414056   0.5625174504769298   0.3725001830466423   1.0000000000000000   0.00000
Ti    2   0.4384946434458776   0.5625288989821950   0.4553414345482467   1.0000000000000000   0.00000
Ti    2   0.4401844431262658   0.5627776893928079   0.5385956321591399   1.0000000000000000   0.00000
Ti    2   0.4386151834341687   0.5634205522725488   0.6239319553652825   1.0000000000000000   0.00000
Ti    2   0.4376226480165054   0.5638377411463013   0.7078960887508788   1.0000000000000000   0.00000
Ti    2   0.4375237253103278   0.5639059893228923   0.7918242238314449   1.0000000000000000   0.00000
Ti    2   0.4374532529817384   0.5638559813736000   0.8758536939669749   1.0000000000000000   0.00000
Ti    2   0.4364131805676997   0.5634096289286714   0.9599695718716718   1.0000000000000000   0.00000
Ti    2   0.4347806774599224   0.6878419115417561   0.0428674549757510   1.0000000000000000   0.00000
Ti    2   0.4364892686898284   0.6875434460720545   0.1248796377768621   1.0000000000000000   0.00000
Ti    2   0.4371351821507963   0.6874922131940694   0.2072760360885456   1.0000000000000000   0.00000
Ti    2   0.4374940730623704   0.6875154009109936   0.2898113449597535   1.0000000000000000   0.00000
Ti    2   0.4378576672529474   0.6874875487725711   0.3724994280678569   1.0000000000000000   0.00000
Ti    2   0.4384906766873621   0.6875420973483959   0.4553428645934445   1.0000000000000000   0.00000
Ti    2   0.4401947719083956   0.6877777547895165   0.5385928380904796   1.0000000000000000   0.00000
Ti    2   0.4386196447155698   0.6882772715831897   0.6239490360924401   1.0000000000000000   0.00000
Ti    2   0.4376151322885438   0.6888218167899157   0.7078939967893805   1.0000000000000000   0.00000
Ti    2   0.4375258537952151   0.6889092168864173   0.7918246947505639   1.0000000000000000   0.00000
Ti    2   0.4374480641544761   0.6888363701228660   0.8758604703020672   1.0000000000000000   0.00000
Ti    2   0.4364145000431332   0.6883308302471465   0.9599650008763300   1.0000000000000000   0.00000
Ti    2   0.4347790850467931   0.8127471546680339   0.0428567770839954   1.0000000000000000   0.00000
Ti    2   0.4364889295971645   0.8125399999707873   0.1248740732004370   1.0000000000000000   0.00000
Ti    2   0.4371343187162093   0.8125186763046292   0.2072750805253413   1.0000000000000000   0.00000
Ti    2   0.4374951363446178   0.8124875837439455   0.2898102383188795   1.0000000000000000   0.00000
Ti    2   0.4378561088763793   0.8125174637408398   0.3725000788615582   1.0000000000000000   0.00000
Ti    2   0.4384946514950865   0.8125290154331245   0.4553413935068077   1.0000000000000000   0.00000
Ti    2   0.4401844212047893   0.8127776191241811   0.5385956369900397   1.0000000000000000   0.00000
Ti    2   0.4386151450030588   0.8134205283301706   0.6239319538280805   1.0000000000000000   0.00000
Ti    2   0.4376226155574026   0.8138377415574812   0.7078961412331389   1.0000000000000000   0.00000
Ti    2   0.4375236638171111   0.8139060582214118   0.7918242139498717   1.0000000000000000   0.00000
Ti    2   0.4374533150245353   0.8138559681862523   0.8758536238076368   1.0000000000000000   0.00000
Ti    2   0.4364131171837440   0.8134096356592098   0.9599695569394240   1.0000000000000000   0.00000
Ti    2   0.4347806401249249   0.9378418367518563   0.0428674713681064   1.0000000000000000   0.00000
Ti    2   0.4364892707963759   0.9375434858390423   0.1248796517648700   1.0000000000000000   0.00000
Ti    2   0.4371351780921497   0.9374921976234819   0.2072761558206061   1.0000000000000000   0.00000
Ti    2   0.4374939116951834   0.9375153180990976   0.2898113261844628   1.0000000000000000   0.00000
Ti    2   0.4378576299351886   0.9374875415025459   0.3724994975464594   1.0000000000000000   0.00000
Ti    2   0.4384905524542100   0.9375421545326823   0.4553428759023483   1.0000000000000000   0.00000
Ti    2   0.4401947248113738   0.9377777131043333   0.5385928015284571   1.0000000000000000   0.00000
Ti    2   0.4386197073113203   0.9382773644578575   0.6239488614078377   1.0000000000000000   0.00000
Ti    2   0.4376150518486138   0.9388217688879574   0.7078939676934201   1.0000000000000000   0.00000
Ti    2   0.4375256799338822   0.9389091890221993   0.7918247108903245   1.0000000000000000   0.00000
Ti    2   0.4374481127465774   0.9388362399298447   0.8758604906141338   1.0000000000000000   0.00000
Ti    2   0.4364145841839207   0.9383307655786997   0.9599649799053694   1.0000000000000000   0.00000
Ti    2   0.5615268006576004   0.0624407275763054   0.0434876896380703   1.0000000000000000   0.00000
Ti    2   0.5621082076212102   0.0624874304328761   0.1251786224717373   1.0000000000000000   0.00000
Ti    2   0.5623600994206602   0.0624789279463424   0.2074794815269707   1.0000000000000000   0.00000
Ti    2   0.5624960123187400   0.0625105273953203   0.2899983541722981   1.0000000000000000   0.00000
Ti    2   0.5626373306998913   0.0624811771424307   0.3726917918100131   1.0000000000000000   0.00000
Ti    2   0.5628804786500254   0.0624973406407852   0.4556060364062752   1.0000000000000000   0.00000
Ti    2   0.5634726833525403   0.0624968055762507   0.5391408857961116   1.0000000000000000   0.00000
Ti    2   0.5628551694376842   0.0624333772844647   0.6244794904313519   1.0000000000000000   0.00000
Ti    2   0.5625446162070679   0.0623891396474573   0.7085171601125981   1.0000000000000000   0.00000
Ti    2   0.5625020760601590   0.0623666891316543   0.7924961525562688   1.0000000000000000   0.00000
Ti    2   0.5624456891360436   0.0623561181325147   0.8765717284433288   1.0000000000000000   0.00000
Ti    2   0.5621093586155528   0.0623587888521599   0.9606036494818651   1.0000000000000000   0.00000
Ti    2   0.5615314495049978   0.1874708758251032   0.0434887347135568   1.0000000000000000   0.00000
Ti    2   0.5621056972149649   0.1874757628933235   0.1251776303752347   1.0000000000000000   0.00000
Ti    2   0.5623603346741257   0.1875083463579210   0.2074794564639801   1.0000000000000000   0.00000
Ti    2   0.5624964820299602   0.1874829671661292   0.2899982094173705   1.0000000000000000   0.00000
Ti    2   0.5626353747185071   0.1875098727221056   0.3726922426201885   1.0000000000000000   0.00000
Ti    2   0.5628824256741435   0.1874809273992603   0.4556070682467839   1.0000000000000000   0.00000
Ti    2   0.5634712445522528   0.1875507658002900   0.5391422069214347   1.0000000000000000   0.00000
Ti    2   0.5628479558950743   0.1874705631055814   0.6244779086455188   1.0000000000000000   0.00000
Ti    2   0.5625431221174921   0.1873953864192050   0.7085180560508750   1.0000000000000000   0.00000
Ti    2   0.5625037426222554   0.1873701888901098   0.7924955393537222   1.0000000000000000   0.00000
Ti    2   0.5624432135147368   0.1873577585985848   0.8765731572130425   1.0000000000000000   0.00000
Ti    2   0.5621138063933011   0.1873953147862507   0.9606006773642036   1.0000000000000000   0.00000
Ti    2   0.5615267543824867   0.3124407304018138   0.0434875833559081   1.0000000000000000   0.00000
Ti    2   0.5621083166634275   0.3124874727087327   0.1251785972298823   1.0000000000000000   0.00000
Ti    2   0.5623601194994703   0.3124789089004728   0.2074795279704969   1.0000000000000000   0.00000
Ti    2   0.5624960535955431   0.3125104736309002   0.2899984413499619   1.0000000000000000   0.00000
Ti    2   0.5626373174306434   0.3124812229995805   0.3726918399444409   1.0000000000000000   0.00000
Ti    2   0.5628803961704888   0.3124973656979795   0.4556060635257411   1.0000000000000000   0.00000
Ti    2   0.5634725986293240   0.3124967810810857   0.5391408409994078   1.0000000000000000   0.00000
Ti    2   0.5628551784119232   0.3124334905947532   0.6244795519170253   1.0000000000000000   0.00000
Ti    2   0.5625447665918829   0.3123891238434220   0.7085171555012990   1.0000000000000000   0.00000
Ti    2   0.5625019670890762   0.3123667441853356   0.7924961257661165   1.0000000000000000   0.00000
Ti    2   0.5624455592648672   0.3123561474301463   0.8765716963829382   1.0000000000000000   0.00000
Ti    2   0.5621093117068817   0.3123588284990673   0.9606035954624448   1.0000000000000000   0.00000
Ti    2   0.5615315067406311   0.4374707840819701   0.0434887353722691   1.0000000000000000   0.00000
Ti    2   0.5621056623975280   0.4374756947209925   0.1251776537725587   1.0000000000000000   0.00000
Ti    2   0.5623604052167396   0.4375083602947864   0.2074794349441261   1.0000000000000000   0.00000
Ti    2   0.5624964863258006   0.4374830253869118   0.2899981688699369   1.0000000000000000   0.00000
Ti    2   0.5626354781982883   0.4375098563437923   0.3726922840131959   1.0000000000000000   0.00000
Ti    2   0.5628824850676994   0.4374807886191601   0.4556070812025458   1.0000000000000000   0.00000
Ti    2   0.5634712510086042   0.4375508481391599   0.5391421070075610   1.0000000000000000   0.00000
Ti    2   0.5628478742888399   0.4374704876236349   0.6244778735107667   1.0000000000000000   0.00000
Ti    2   0.5625432100809418   0.4373953462961140   0.7085180837193916   1.0000000000000000   0.00000
Ti    2   0.5625038128661350   0.4373701107058547   0.7924955730609333   1.0000000000000000   0.00000
Ti    2   0.5624432544257896   0.4373578537533578   0.8765731939947161   1.0000000000000000   0.00000
Ti    2   0.5621138270131815   0.4373952283710398   0.9606006688000606   1.0000000000000000   0.00000
Ti    2   0.5615268213116080   0.5624405591385974   0.0434876220038033   1.0000000000000000   0.00000
Ti    2   0.5621082457440866   0.5624873743921920   0.1251786416859298   1.0000000000000000   0.00000
Ti    2   0.5623600647898146   0.5624788653998406   0.2074794653210350   1.0000000000000000   0.00000
Ti    2   0.5624961413018663   0.5625105053225139   0.2899984393627793   1.0000000000000000   0.00000
Ti    2   0.5626374187936254   0.5624813058440743   0.3726918786805150   1.0000000000000000   0.00000
Ti    2   0.5628804564546421   0.5624973696946290   0.4556060940489720   1.0000000000000000   0.00000
Ti    2   0.5634726132723150   0.5624967948227719   0.5391408989715056   1.0000000000000000   0.00000
Ti    2   0.5628552675707675   0.5624333693467316   0.6244795742054599   1.0000000000000000   0.00000
Ti    2   0.5625446183942069   0.5623891725846667   0.7085172206100068   1.0000000000000000   0.00000
Ti    2   0.5625020058414806   0.5623667727896999   0.7924962117361277   1.0000000000000000   0.00000
Ti    2   0.5624456908042974   0.5623561563360698   0.8765718066178323   1.0000000000000000   0.00000
Ti    2   0.5621094074593534   0.5623587215925689   0.9606036437724560   1.0000000000000000   0.00000
Ti    2   0.5615315852128271   0.6874707389855305   0.0434887936737386   1.0000000000000000   0.00000
Ti    2   0.5621057519674046   0.6874756985521852   0.1251776780813857   1.0000000000000000   0.00000
Ti    2   0.5623604203238153   0.6875082807885861   0.2074794766773432   1.0000000000000000   0.00000
Ti    2   0.5624965593978212   0.6874829695313662   0.2899982487901387   1.0000000000000000   0.00000
Ti    2   0.5626354648363806   0.6875098044697429   0.3726922478903736   1.0000000000000000   0.00000
Ti    2   0.5628824056708102   0.6874809692607688   0.4556070792263757   1.0000000000000000   0.00000
Ti    2   0.5634712039631115   0.6875507798452656   0.5391421415930437   1.0000000000000000   0.00000
Ti    2   0.5628478741004235   0.6874705051436589   0.6244778600059312   1.0000000000000000   0.00000
Ti    2   0.5625431782296577   0.6873954158882045   0.7085180606623761   1.0000000000000000   0.00000
Ti    2   0.5625037277751300   0.6873702073932936   0.7924955665830363   1.0000000000000000   0.00000
Ti    2   0.5624432709817718   0.6873577671242614   0.8765732515275101   1.0000000000000000   0.00000
Ti    2   0.5621138234338272   0.6873952560178208   0.9606006751682352   1.0000000000000000   0.00000
Ti    2   0.5615268083813690   0.8124406654218616   0.0434876281524746   1.0000000000000000   0.00000
Ti    2   0.5621081862820264   0.8124873971430617   0.1251786288508008   1.0000000000000000   0.00000
Ti    2   0.5623600656615040   0.8124788295752919   0.2074794501362627   1.0000000000000000   0.00000
Ti    2   0.5624960808133801   0.8125105463626787   0.2899984005500369   1.0000000000000000   0.00000
Ti    2   0.5626372998711162   0.8124812218777161   0.3726918051282445   1.0000000000000000   0.00000
Ti    2   0.5628804951082303   0.8124974138557614   0.4556060192782688   1.0000000000000000   0.00000
Ti    2   0.5634726589990420   0.8124967948732952   0.5391408402309096   1.0000000000000000   0.00000
Ti    2   0.5628550822997873   0.8124334397453068   0.6244794966896986   1.0000000000000000   0.00000
Ti    2   0.5625447261604600   0.8123891880922437   0.7085171646143750   1.0000000000000000   0.00000
Ti    2   0.5625020093129340   0.8123668322840116   0.7924961217038259   1.0000000000000000   0.00000
Ti    2   0.5624456142690931   0.8123561543321710   0.8765717589664782   1.0000000000000000   0.00000
Ti    2   0.5621093423457357   0.8123588335566296   0.9606036667198117   1.0000000000000000   0.00000
Ti    2   0.5615315122553023   0.9374708345922229   0.0434887575510437   1.0000000000000000   0.00000
Ti    2   0.5621057257814488   0.9374757357963741   0.1251776522574868   1.0000000000000000   0.00000
Ti    2   0.5623604257699358   0.9375083225610088   0.2074794773251932   1.0000000000000000   0.00000
Ti    2   0.5624965684325401   0.9374829349649272   0.2899982411373522   1.0000000000000000   0.00000
Ti    2   0.5626354684808548   0.9375098209374406   0.3726922606486436   1.0000000000000000   0.00000
Ti    2   0.5628823647220931   0.9374808882453730   0.4556070487030675   1.0000000000000000   0.00000
Ti    2   0.5634712717484980   0.9375508283055061   0.5391421600388218   1.0000000000000000   0.00000
Ti    2   0.5628479561176598   0.9374705743591072   0.6244778828435709   1.0000000000000000   0.00000
Ti    2   0.5625431718707079   0.9373953610262508   0.7085180579174134   1.0000000000000000   0.00000
Ti    2   0.5625038063842791   0.9373702857764025   0.7924955984239218   1.0000000000000000   0.00000
Ti    2   0.5624433412673889   0.9373578624448462   0.8765731807095392   1.0000000000000000   0.00000
Ti    2   0.5621137791798654   0.9373953427002296   0.9606006939433464   1.0000000000000000   0.00000
Ti    2   0.6884151809459140   0.0624298859294645   0.0434934338450938   1.0000000000000000   0.00000
Ti    2   0.6878652642535515   0.0624864450779326   0.1251800267645042   1.0000000000000000   0.00000
Ti    2   0.6876305960188690   0.0624813508992462   0.2074824618659408   1.0000000000000000   0.00000
Ti    2   0.6875026993601603   0.0625099266385829   0.2900005036237195   1.0000000000000000   0.00000
Ti    2   0.6873741427671629   0.0624822657488564   0.3726947855803368   1.0000000000000000   0.00000
Ti    2   0.6871403678736339   0.0624953444467097   0.4556120526485250   1.0000000000000000   0.00000
Ti    2   0.6865666218738158   0.0625022340426736   0.5391493318771321   1.0000000000000000   0.00000
Ti    2   0.6871589250367487   0.0624338268567491   0.6244890319226790   1.0000000000000000   0.00000
Ti    2   0.6874473995947076   0.0623795426478434   0.7085305849392509   1.0000000000000000   0.00000
Ti    2   0.6874747367332584   0.0623521061554192   0.7925103327232241   1.0000000000000000   0.00000
Ti    2   0.6875137933661214   0.0623426917093138   0.8765833276226440   1.0000000000000000   0.00000
Ti    2   0.6878493813123177   0.0623474133325733   0.9606139033913897   1.0000000000000000   0.00000
Ti    2   0.6884110208329670   0.1874617414332436   0.0434948321271720   1.0000000000000000   0.00000
Ti    2   0.6878678651848360   0.1874751577655110   0.1251792013756804   1.0000000000000000   0.00000
Ti    2   0.6876301888992539   0.1875096531850033   0.2074824961894370   1.0000000000000000   0.00000
Ti    2   0.6875022134361473   0.1874833961174666   0.2900004204096225   1.0000000000000000   0.00000
Ti    2   0.6873760017735531   0.1875095370622815   0.3726952294531028   1.0000000000000000   0.00000
Ti    2   0.6871383466633108   0.1874809033989149   0.4556130628581668   1.0000000000000000   0.00000
Ti    2   0.6865676600468206   0.1875562939228776   0.5391503777472703   1.0000000000000000   0.00000
Ti    2   0.6871660283483850   0.1874691328979792   0.6244873111461592   1.0000000000000000   0.00000
Ti    2   0.6874490617415978   0.1873856082688259   0.7085313071835211   1.0000000000000000   0.00000
Ti    2   0.6874732576533291   0.1873554032309600   0.7925097435628436   1.0000000000000000   0.00000
Ti    2   0.6875161237274240   0.1873444966341547   0.8765846413310941   1.0000000000000000   0.00000
Ti    2   0.6878453478723279   0.1873810927085094   0.9606109314822313   1.0000000000000000   0.00000
Ti    2   0.6884151724342960   0.3124299219013695   0.0434934735911313   1.0000000000000000   0.00000
Ti    2   0.6878654261815016   0.3124863841853062   0.1251800702436254   1.0000000000000000   0.00000
Ti    2   0.6876306045752846   0.3124812412852151   0.2074825493070163   1.0000000000000000   0.00000
Ti    2   0.6875027244443430   0.3125099710250434   0.2900005881224770   1.0000000000000000   0.00000
Ti    2   0.6873741185286263   0.3124823604755328   0.3726948421800541   1.0000000000000000   0.00000
Ti    2   0.6871404075891692   0.3124952687733488   0.4556120368379038   1.0000000000000000   0.00000
Ti    2   0.6865666206750404   0.3125022578717490   0.5391493583378958   1.0000000000000000   0.00000
Ti    2   0.6871589903557999   0.3124337535857153   0.6244889709860991   1.0000000000000000   0.00000
Ti    2   0.6874474018073669   0.3123794590960958   0.7085305657249236   1.0000000000000000   0.00000
Ti    2   0.6874747602474068   0.3123521077788815   0.7925102990160032   1.0000000000000000   0.00000
Ti    2   0.6875137713485935   0.3123426778592029   0.8765832641607604   1.0000000000000000   0.00000
Ti    2   0.6878493418020367   0.3123473552060713   0.9606137966699764   1.0000000000000000   0.00000
Ti    2   0.6884109706019631   0.4374617848344005   0.0434948453026502   1.0000000000000000   0.00000
Ti    2   0.6878678706994416   0.4374750958133090   0.1251791927017583   1.0000000000000000   0.00000
Ti    2   0.6876302199968470   0.4375095104802810   0.2074824532262783   1.0000000000000000   0.00000
Ti    2   0.6875021695667597   0.4374834418458051   0.2900004017004720   1.0000000000000000   0.00000
Ti    2   0.6873761131501983   0.4375095857705630   0.3726952666190672   1.0000000000000000   0.00000
Ti    2   0.6871384322258532   0.4374808604382659   0.4556131757280500   1.0000000000000000   0.00000
Ti    2   0.6865677231568192   0.4375562359869130   0.5391504216654889   1.0000000000000000   0.00000
Ti    2   0.6871661070602967   0.4374691288939826   0.6244873456220378   1.0000000000000000   0.00000
Ti    2   0.6874491650791665   0.4373856409335846   0.7085313177240299   1.0000000000000000   0.00000
Ti    2   0.6874732806637625   0.4373554363594275   0.7925096126865703   1.0000000000000000   0.00000
Ti    2   0.6875161465385952   0.4373444956134083   0.8765846319984887   1.0000000000000000   0.00000
Ti    2   0.6878453169424777   0.4373811617235122   0.9606109303843323   1.0000000000000000   0.00000
Ti    2   0.6884152010178743   0.5624299176061484   0.0434934805082734   1.0000000000000000   0.00000
Ti    2   0.6878653421776680   0.5624863605594088   0.1251800651160674   1.0000000000000000   0.00000
Ti    2   0.6876306639277606   0.5624812164985903   0.2074825730668032   1.0000000000000000   0.00000
Ti    2   0.6875027697344829   0.5625099838679595   0.2900005907356683   1.0000000000000000   0.00000
Ti    2   0.6873741437416483   0.5624822847583913   0.3726947888303102   1.0000000000000000   0.00000
Ti    2   0.6871404139773112   0.5624953055191845   0.4556120763643645   1.0000000000000000   0.00000
Ti    2   0.6865665685260978   0.5625022576977048   0.5391494618750835   1.0000000000000000   0.00000
Ti    2   0.6871591591684999   0.5624336998217274   0.6244890300562080   1.0000000000000000   0.00000
Ti    2   0.6874474762891255   0.5623795017266493   0.7085306043730877   1.0000000000000000   0.00000
Ti    2   0.6874746616075753   0.5623520731035543   0.7925103031881047   1.0000000000000000   0.00000
Ti    2   0.6875138083995036   0.5623426906543938   0.8765833454095405   1.0000000000000000   0.00000
Ti    2   0.6878493528827370   0.5623474413113748   0.9606138314752916   1.0000000000000000   0.00000
Ti    2   0.6884110661146187   0.6874617812825066   0.0434948701165331   1.0000000000000000   0.00000
Ti    2   0.6878678754775592   0.6874750435681288   0.1251791542403058   1.0000000000000000   0.00000
Ti    2   0.6876302776761067   0.6875095430007176   0.2074824816085281   1.0000000000000000   0.00000
Ti    2   0.6875021747375615   0.6874833982807149   0.2900004352319943   1.0000000000000000   0.00000
Ti    2   0.6873760897095857   0.6875095020326614   0.3726952499958923   1.0000000000000000   0.00000
Ti    2   0.6871383279445393   0.6874809524021698   0.4556131210498691   1.0000000000000000   0.00000
Ti    2   0.6865676677022768   0.6875562105528078   0.5391504069527999   1.0000000000000000   0.00000
Ti    2   0.6871660576684584   0.6874690534001655   0.6244873511116802   1.0000000000000000   0.00000
Ti    2   0.6874491803762516   0.6873856431017531   0.7085313165162948   1.0000000000000000   0.00000
Ti    2   0.6874731789772439   0.6873553680843617   0.7925096437585453   1.0000000000000000   0.00000
Ti    2   0.6875162435981348   0.6873444086743006   0.8765846798693433   1.0000000000000000   0.00000
Ti    2   0.6878452628067254   0.6873812310245857   0.9606109513553251   1.0000000000000000   0.00000
Ti    2   0.6884152763389032   0.8124298960411187   0.0434935608786811   1.0000000000000000   0.00000
Ti    2   0.6878652749061465   0.8124864732818055   0.1251800845060453   1.0000000000000000   0.00000
Ti    2   0.6876305525082562   0.8124813547082597   0.2074825153473350   1.0000000000000000   0.00000
Ti    2   0.6875026861453869   0.8125099131446957   0.2900005581262185   1.0000000000000000   0.00000
Ti    2   0.6873741411008446   0.8124822930466662   0.3726948125900821   1.0000000000000000   0.00000
Ti    2   0.6871404051401473   0.8124954042243585   0.4556120459511011   1.0000000000000000   0.00000
Ti    2   0.6865666559722454   0.8125021775405440   0.5391494461742953   1.0000000000000000   0.00000
Ti    2   0.6871590433786142   0.8124338125942032   0.6244890738646801   1.0000000000000000   0.00000
Ti    2   0.6874473747188605   0.8123795434372266   0.7085305390446761   1.0000000000000000   0.00000
Ti    2   0.6874747841640525   0.8123521208101245   0.7925102805703828   1.0000000000000000   0.00000
Ti    2   0.6875137778133102   0.8123426333861296   0.8765833134589285   1.0000000000000000   0.00000
Ti    2   0.6878493442340582   0.8123474523098407   0.9606138469564747   1.0000000000000000   0.00000
Ti    2   0.6884110157980118   0.9374618087169813   0.0434948964674616   1.0000000000000000   0.00000
Ti    2   0.6878678589338569   0.9374751131416801   0.1251792343362540   1.0000000000000000   0.00000
Ti    2   0.6876301709424494   0.9375095863624553   0.2074824847486393   1.0000000000000000   0.00000
Ti    2   0.6875022316303223   0.9374833206957705   0.2900004327066516   1.0000000000000000   0.00000
Ti    2   0.6873761818926964   0.9375094734269485   0.3726951714042615   1.0000000000000000   0.00000
Ti    2   0.6871384183534415   0.9374808508764277   0.4556130715320178   1.0000000000000000   0.00000
Ti    2   0.6865677347852608   0.9375561743478409   0.5391503168106421   1.0000000000000000   0.00000
Ti    2   0.6871661365685460   0.9374692271465974   0.6244872855640010   1.0000000000000000   0.00000
Ti    2   0.6874490808510295   0.9373856593356973   0.7085313357304526   1.0000000000000000   0.00000
Ti    2   0.6874732306503747   0.9373554197677965   0.7925096796618105   1.0000000000000000   0.00000
Ti    2   0.6875161646394899   0.9373444169427866   0.8765846713052272   1.0000000000000000   0.00000
Ti    2   0.6878452963569827   0.9373811508845714   0.9606110017514295   1.0000000000000000   0.00000
Ti    2   0.8151931453231521   0.0627322745890875   0.0428757602691909   1.0000000000000000   0.00000
Ti    2   0.8134982504801849   0.0625362876967203   0.1248839641962869   1.0000000000000000   0.00000
Ti    2   0.8128613917882695   0.0625213367458467   0.2072839084703409   1.0000000000000000   0.00000
Ti    2   0.8125051993764089   0.0624879507766557   0.2898182310295567   1.0000000000000000   0.00000
Ti    2   0.8121504650051797   0.0625172315166979   0.3725100356124825   1.0000000000000000   0.00000
Ti    2   0.8115174395096523   0.0625267360448883   0.4553553609588278   1.0000000000000000   0.00000
Ti    2   0.8098361727434481   0.0627802737765889   0.5386174001644416   1.0000000000000000   0.00000
Ti    2   0.8113987838641006   0.0634112745552811   0.6239628617032581   1.0000000000000000   0.00000
Ti    2   0.8123657392916278   0.0638145598603863   0.7079378972229273   1.0000000000000000   0.00000
Ti    2   0.8124580276206946   0.0638820658130607   0.7918683772683516   1.0000000000000000   0.00000
Ti    2   0.8125196300839174   0.0638331553013789   0.8758954942748204   1.0000000000000000   0.00000
Ti    2   0.8135528282201681   0.0633883429588188   0.9600047890486971   1.0000000000000000   0.00000
Ti    2   0.8151921915879701   0.1878264215462599   0.0428855562248980   1.0000000000000000   0.00000
Ti    2   0.8134979500645200   0.1875397705639808   0.1248893734224139   1.0000000000000000   0.00000
Ti    2   0.8128606353964052   0.1874952618869637   0.2072849411200489   1.0000000000000000   0.00000
Ti    2   0.8125063891451269   0.1875154153287360   0.2898192283814936   1.0000000000000000   0.00000
Ti    2   0.8121490005801597   0.1874877155819087   0.3725094714123385   1.0000000000000000   0.00000
Ti    2   0.8115214844207277   0.1875390608772764   0.4553567081144670   1.0000000000000000   0.00000
Ti    2   0.8098251835632717   0.1877793167566402   0.5386139380791033   1.0000000000000000   0.00000
Ti    2   0.8113938363071118   0.1882694242097311   0.6239803032120257   1.0000000000000000   0.00000
Ti    2   0.8123733934580312   0.1887993835910667   0.7079355300184101   1.0000000000000000   0.00000
Ti    2   0.8124560110860727   0.1888855345810200   0.7918687014971544   1.0000000000000000   0.00000
Ti    2   0.8125246616152852   0.1888125376656483   0.8759021452312793   1.0000000000000000   0.00000
Ti    2   0.8135519712530068   0.1883103237593247   0.9600008775944275   1.0000000000000000   0.00000
Ti    2   0.8151931699846717   0.3127323329890891   0.0428756880677092   1.0000000000000000   0.00000
Ti    2   0.8134981974403168   0.3125362129802160   0.1248838955080311   1.0000000000000000   0.00000
Ti    2   0.8128615635977897   0.3125213662215014   0.2072838457333349   1.0000000000000000   0.00000
Ti    2   0.8125053918222970   0.3124880423555791   0.2898181817535838   1.0000000000000000   0.00000
Ti    2   0.8121504404634203   0.3125172137449213   0.3725100498199872   1.0000000000000000   0.00000
Ti    2   0.8115174894325125   0.3125267478243980   0.4553554077867031   1.0000000000000000   0.00000
Ti    2   0.8098362016866951   0.3127802143659809   0.5386174161945498   1.0000000000000000   0.00000
Ti    2   0.8113989028397397   0.3134113163605077   0.6239629534925232   1.0000000000000000   0.00000
Ti    2   0.8123657506017633   0.3138145597747806   0.7079379058967884   1.0000000000000000   0.00000
Ti    2   0.8124579862695271   0.3138820897211131   0.7918683534427023   1.0000000000000000   0.00000
Ti    2   0.8125195929080121   0.3138332714850587   0.8758954252135079   1.0000000000000000   0.00000
Ti    2   0.8135526993115284   0.3133883916313407   0.9600047789474478   1.0000000000000000   0.00000
Ti    2   0.8151920477280473   0.4378265477315920   0.0428854781163461   1.0000000000000000   0.00000
Ti    2   0.8134980407475381   0.4375398832267118   0.1248893698762359   1.0000000000000000   0.00000
Ti    2   0.8128607136115287   0.4374952911806720   0.2072849144508077   1.0000000000000000   0.00000
Ti    2   0.8125063381453282   0.4375154999568438   0.2898192410300028   1.0000000000000000   0.00000
Ti    2   0.8121489466669224   0.4374878072302256   0.3725094333352944   1.0000000000000000   0.00000
Ti    2   0.8115214204886355   0.4375389728743158   0.4553566462884091   1.0000000000000000   0.00000
Ti    2   0.8098251368089134   0.4377792578084779   0.5386139677237964   1.0000000000000000   0.00000
Ti    2   0.8113938968482212   0.4382695027504835   0.6239803637095424   1.0000000000000000   0.00000
Ti    2   0.8123734518565429   0.4387993365968976   0.7079355362767530   1.0000000000000000   0.00000
Ti    2   0.8124560599522251   0.4388855471517262   0.7918687371807779   1.0000000000000000   0.00000
Ti    2   0.8125245190828259   0.4388126262079318   0.8759021548932714   1.0000000000000000   0.00000
Ti    2   0.8135519179220222   0.4383103558707168   0.9600008221476498   1.0000000000000000   0.00000
Ti    2   0.8151932484226374   0.5627322912699586   0.0428757567448655   1.0000000000000000   0.00000
Ti    2   0.8134982287813020   0.5625362794949520   0.1248839471120647   1.0000000000000000   0.00000
Ti    2   0.8128616250295668   0.5625213224884575   0.2072839568794049   1.0000000000000000   0.00000
Ti    2   0.8125054017773119   0.5624881155602823   0.2898182246617962   1.0000000000000000   0.00000
Ti    2   0.8121504253068338   0.5625172691173177   0.3725100811557007   1.0000000000000000   0.00000
Ti    2   0.8115174025343738   0.5625267289804895   0.4553554102460232   1.0000000000000000   0.00000
Ti    2   0.8098361258178196   0.5627803040557168   0.5386174257468074   1.0000000000000000   0.00000
Ti    2   0.8113988905773533   0.5634113428032264   0.6239629276905826   1.0000000000000000   0.00000
Ti    2   0.8123658068920196   0.5638144903110534   0.7079379004069746   1.0000000000000000   0.00000
Ti    2   0.8124580420031666   0.5638821206680487   0.7918683401575247   1.0000000000000000   0.00000
Ti    2   0.8125195351004717   0.5638333371469064   0.8758954749509357   1.0000000000000000   0.00000
Ti    2   0.8135527887443388   0.5633883777248899   0.9600047763124169   1.0000000000000000   0.00000
Ti    2   0.8151921703514217   0.6878264536919171   0.0428855051919314   1.0000000000000000   0.00000
Ti    2   0.8134980466559149   0.6875398199453411   0.1248892996069906   1.0000000000000000   0.00000
Ti    2   0.8128606812773714   0.6874952466669155   0.2072849313372849   1.0000000000000000   0.00000
Ti    2   0.8125064203430010   0.6875155123612886   0.2898192293039235   1.0000000000000000   0.00000
Ti    2   0.8121489932330825   0.6874878212997120   0.3725094931959051   1.0000000000000000   0.00000
Ti    2   0.8115213863391351   0.6875391251482463   0.4553566773826742   1.0000000000000000   0.00000
Ti    2   0.8098252715917053   0.6877794039116257   0.5386139206217913   1.0000000000000000   0.00000
Ti    2   0.8113938769304131   0.6882694133860600   0.6239803249515741   1.0000000000000000   0.00000
Ti    2   0.8123734398751565   0.6887993073626442   0.7079355722896576   1.0000000000000000   0.00000
Ti    2   0.8124559440132290   0.6888855743309168   0.7918687276284917   1.0000000000000000   0.00000
Ti    2   0.8125247193851077   0.6888125750347335   0.8759020764993419   1.0000000000000000   0.00000
Ti    2   0.8135519019776049   0.6883102927951174   0.9600008405932162   1.0000000000000000   0.00000
Ti    2   0.8151932160540378   0.8127323600826650   0.0428756840053472   1.0000000000000000   0.00000
Ti    2   0.8134982549157729   0.8125362234306788   0.1248839227154409   1.0000000000000000   0.00000
Ti    2   0.8128614864787389   0.8125214060347644   0.2072838715901744   1.0000000000000000   0.00000
Ti    2   0.8125053861254301   0.8124880464992257   0.2898181720037361   1.0000000000000000   0.00000
Ti    2   0.8121505177196705   0.8125172326386878   0.3725101136552313   1.0000000000000000   0.00000
Ti    2   0.8115174751322082   0.8125267999136740   0.4553554269790220   1.0000000000000000   0.00000
Ti    2   0.8098361085203039   0.8127802996199143   0.5386173820481446   1.0000000000000000   0.00000
Ti    2   0.8113989238019730   0.8134112811659878   0.6239628645580767   1.0000000000000000   0.00000
Ti    2   0.8123657969880436   0.8138146196308135   0.7079379397139429   1.0000000000000000   0.00000
Ti    2   0.8124579615925238   0.8138820821172108   0.7918683925298984   1.0000000000000000   0.00000
Ti    2   0.8125194567773331   0.8138332164245063   0.8758954448667277   1.0000000000000000   0.00000
Ti    2   0.8135528068809408   0.8133884199066219   0.9600047748851421   1.0000000000000000   0.00000
Ti    2   0.8151921835387224   0.9378263976553304   0.0428855789635267   1.0000000000000000   0.00000
Ti    2   0.8134980034125120   0.9375398009680538   0.1248893728076437   1.0000000000000000   0.00000
Ti    2   0.8128606169342869   0.9374952862782265   0.2072848862661890   1.0000000000000000   0.00000
Ti    2   0.8125064031945248   0.9375154739167543   0.2898192054013625   1.0000000000000000   0.00000
Ti    2   0.8121490363053413   0.9374877446950249   0.3725094754089654   1.0000000000000000   0.00000
Ti    2   0.8115215029853905   0.9375389964348239   0.4553566626919719   1.0000000000000000   0.00000
Ti    2   0.8098251821930894   0.9377793853810474   0.5386138959176824   1.0000000000000000   0.00000
Ti    2   0.8113938349370511   0.9382694304436980   0.6239803184736181   1.0000000000000000   0.00000
Ti    2   0.8123733401409395   0.9387994475573824   0.7079355652628228   1.0000000000000000   0.00000
Ti    2   0.8124559109991362   0.9388855489670838   0.7918687318006630   1.0000000000000000   0.00000
Ti    2   0.8125245663835097   0.9388126188778499   0.8759021256876798   1.0000000000000000   0.00000
Ti    2   0.8135520395006103   0.9383104038067981   0.9600008065568448   1.0000000000000000   0.00000
Ti    2   0.9401882788018354   0.0628207873235219   0.0402315150975404   1.0000000000000000   0.00000
Ti    2   0.9385054120204120   0.0625512200121577   0.1234918677821240   1.0000000000000000   0.00000
Ti    2   0.9378627911899229   0.0625305156139650   0.2063410124759002   1.0000000000000000   0.00000
Ti    2   0.9375058525531849   0.0624920383459762   0.2890377157672161   1.0000000000000000   0.00000
Ti    2   0.9371429024665305   0.0625151282607804   0.3715793713511344   1.0000000000000000   0.00000
Ti    2   0.9365029513546925   0.0625316678476042   0.4539872546392609   1.0000000000000000   0.00000
Ti    2   0.9347862586707579   0.0627310484678548   0.5360092501692745   1.0000000000000000   0.00000
Ti    2   0.9364187562656753   0.0634017873510766   0.6188912144476847   1.0000000000000000   0.00000
Ti    2   0.9374752086001860   0.0638613584157413   0.7029947482790353   1.0000000000000000   0.00000
Ti    2   0.9375699829200848   0.0639290087398693   0.7870190015501484   1.0000000000000000   0.00000
Ti    2   0.9376440750361374   0.0638794493509667   0.8709453017374914   1.0000000000000000   0.00000
Ti    2   0.9386179779076446   0.0634645252710097   0.9548988656241761   1.0000000000000000   0.00000
Ti    2   0.9401987680689777   0.1878207075593845   0.0402347990927242   1.0000000000000000   0.00000
Ti    2   0.9385020062061450   0.1875630185923792   0.1234904435911146   1.0000000000000000   0.00000
Ti    2   0.9378640992700671   0.1875006763247486   0.2063415073989749   1.0000000000000000   0.00000
Ti    2   0.9375048409042442   0.1875194547277141   0.2890365520326226   1.0000000000000000   0.00000
Ti    2   0.9371436273804111   0.1874893926884970   0.3715782920845483   1.0000000000000000   0.00000
Ti    2   0.9365028645977833   0.1875355512555917   0.4539811661165472   1.0000000000000000   0.00000
Ti    2   0.9347879599611735   0.1878283346084043   0.5359986427850996   1.0000000000000000   0.00000
Ti    2   0.9364191144682604   0.1883195186777798   0.6188954221530583   1.0000000000000000   0.00000
Ti    2   0.9374694563189987   0.1888417442996413   0.7029878862454934   1.0000000000000000   0.00000
Ti    2   0.9375722532421333   0.1889323294673746   0.7870186660209522   1.0000000000000000   0.00000
Ti    2   0.9376366852130522   0.1888628713865995   0.8709473392969728   1.0000000000000000   0.00000
Ti    2   0.9386229932686401   0.1883263659081239   0.9548821475446418   1.0000000000000000   0.00000
Ti    2   0.9401882983255808   0.3128208395753332   0.0402314779867149   1.0000000000000000   0.00000
Ti    2   0.9385055226895684   0.3125511544582126   0.1234918207347355   1.0000000000000000   0.00000
Ti    2   0.9378627237984124   0.3125304721613791   0.2063409818867371   1.0000000000000000   0.00000
Ti    2   0.9375058858250723   0.3124920787570888   0.2890377332138136   1.0000000000000000   0.00000
Ti    2   0.9371428996922393   0.3125152683120517   0.3715794406872143   1.0000000000000000   0.00000
Ti    2   0.9365029834664265   0.3125317472464494   0.4539873399725141   1.0000000000000000   0.00000
Ti    2   0.9347862194518881   0.3127310733350966   0.5360092692188035   1.0000000000000000   0.00000
Ti    2   0.9364188836329412   0.3134017967704686   0.6188912155457662   1.0000000000000000   0.00000
Ti    2   0.9374752403621531   0.3138614389255365   0.7029946481455907   1.0000000000000000   0.00000
Ti    2   0.9375700430293794   0.3139289366899607   0.7870189509343499   1.0000000000000000   0.00000
Ti    2   0.9376441403158424   0.3138793673336623   0.8709452615522658   1.0000000000000000   0.00000
Ti    2   0.9386179287384767   0.3134643961055566   0.9548988854969741   1.0000000000000000   0.00000
Ti    2   0.9401987391256348   0.4378207746423817   0.0402347378268453   1.0000000000000000   0.00000
Ti    2   0.9385021489184804   0.4375630750179859   0.1234904581282468   1.0000000000000000   0.00000
Ti    2   0.9378640826403993   0.4375007556009428   0.2063414295979071   1.0000000000000000   0.00000
Ti    2   0.9375047859123694   0.4375193611913160   0.2890364989243353   1.0000000000000000   0.00000
Ti    2   0.9371436218313725   0.4374893775525157   0.3715782154801466   1.0000000000000000   0.00000
Ti    2   0.9365027973090508   0.4375355661484420   0.4539811455188538   1.0000000000000000   0.00000
Ti    2   0.9347880068870086   0.4378283650931806   0.5359987147122653   1.0000000000000000   0.00000
Ti    2   0.9364191593046580   0.4383195488884747   0.6188954724395124   1.0000000000000000   0.00000
Ti    2   0.9374695065295658   0.4388416969459233   0.7029879271992328   1.0000000000000000   0.00000
Ti    2   0.9375723248741374   0.4389321022376279   0.7870187228948498   1.0000000000000000   0.00000
Ti    2   0.9376367576789786   0.4388630045253781   0.8709473387482232   1.0000000000000000   0.00000
Ti    2   0.9386229896720965   0.4383264197184558   0.9548821241582455   1.0000000000000000   0.00000
Ti    2   0.9401883457652092   0.5628207965546353   0.0402315538554525   1.0000000000000000   0.00000
Ti    2   0.9385053953394085   0.5625511330008142   0.1234918101722600   1.0000000000000000   0.00000
Ti    2   0.9378628469697188   0.5625304936443709   0.2063409593897589   1.0000000000000000   0.00000
Ti    2   0.9375058835116790   0.5624921803433255   0.2890377372324544   1.0000000000000000   0.00000
Ti    2   0.9371428596169458   0.5625152050994574   0.3715794051462707   1.0000000000000000   0.00000
Ti    2   0.9365028540097670   0.5625316132102529   0.4539873381057088   1.0000000000000000   0.00000
Ti    2   0.9347862040381979   0.5627310324547506   0.5360092008380505   1.0000000000000000   0.00000
Ti    2   0.9364188720900422   0.5634018696938478   0.6188912786783055   1.0000000000000000   0.00000
Ti    2   0.9374751906896355   0.5638613438413632   0.7029947432284044   1.0000000000000000   0.00000
Ti    2   0.9375701080694507   0.5639288306277069   0.7870189733325771   1.0000000000000000   0.00000
Ti    2   0.9376441358459325   0.5638795066207596   0.8709452702262838   1.0000000000000000   0.00000
Ti    2   0.9386179879608162   0.5634644666825681   0.9548989198631310   1.0000000000000000   0.00000
Ti    2   0.9401987334742009   0.6878207716969547   0.0402348319216512   1.0000000000000000   0.00000
Ti    2   0.9385021342071552   0.6875630949751674   0.1234904806802708   1.0000000000000000   0.00000
Ti    2   0.9378641070796478   0.6875007148748663   0.2063415314881800   1.0000000000000000   0.00000
Ti    2   0.9375048639482566   0.6875194125940365   0.2890365883090522   1.0000000000000000   0.00000
Ti    2   0.9371436944122540   0.6874893555509928   0.3715783139778021   1.0000000000000000   0.00000
Ti    2   0.9365028315956387   0.6875354842631427   0.4539811513928477   1.0000000000000000   0.00000
Ti    2   0.9347879275927593   0.6878284809172454   0.5359986574868786   1.0000000000000000   0.00000
Ti    2   0.9364192228425715   0.6883195930395195   0.6188954035977929   1.0000000000000000   0.00000
Ti    2   0.9374695730562432   0.6888417831077827   0.7029879756192501   1.0000000000000000   0.00000
Ti    2   0.9375722950162794   0.6889321964142425   0.7870186719497880   1.0000000000000000   0.00000
Ti    2   0.9376367770248194   0.6888630262586529   0.8709473994652244   1.0000000000000000   0.00000
Ti    2   0.9386230576972270   0.6883264075931563   0.9548821320635735   1.0000000000000000   0.00000
Ti    2   0.9401883342904725   0.8128208285802723   0.0402314554786392   1.0000000000000000   0.00000
Ti    2   0.9385054359456478   0.8125511948606605   0.1234918621605807   1.0000000000000000   0.00000
Ti    2   0.9378627690801029   0.8125304710432041   0.2063410381789716   1.0000000000000000   0.00000
Ti    2   0.9375059792720702   0.8124920720168909   0.2890377243094673   1.0000000000000000   0.00000
Ti    2   0.9371429548554225   0.8125151497958515   0.3715793542670151   1.0000000000000000   0.00000
Ti    2   0.9365029874395387   0.8125315834362116   0.4539872658602983   1.0000000000000000   0.00000
Ti    2   0.9347863040550330   0.8127310756298746   0.5360092251359555   1.0000000000000000   0.00000
Ti    2   0.9364188869040557   0.8134018624664487   0.6188912238903140   1.0000000000000000   0.00000
Ti    2   0.9374751690970150   0.8138614359801728   0.7029947639798632   1.0000000000000000   0.00000
Ti    2   0.9375700489962745   0.8139289393275816   0.7870190171410951   1.0000000000000000   0.00000
Ti    2   0.9376441771199042   0.8138794772664124   0.8709452335545601   1.0000000000000000   0.00000
Ti    2   0.9386179434327840   0.8134645401709111   0.9548989141538110   1.0000000000000000   0.00000
Ti    2   0.9401987452912401   0.9378206059670722   0.0402348261022927   1.0000000000000000   0.00000
Ti    2   0.9385020154030224   0.9375630534990979   0.1234905042971434   1.0000000000000000   0.00000
Ti    2   0.9378641092546833   0.9375008197125452   0.2063415376039245   1.0000000000000000   0.00000
Ti    2   0.9375048987156175   0.9375194006126478   0.2890366138255621   1.0000000000000000   0.00000
Ti    2   0.9371436946864112   0.9374893341554691   0.3715783794488822   1.0000000000000000   0.00000
Ti    2   0.9365028927359857   0.9375355876228849   0.4539811278528563   1.0000000000000000   0.00000
Ti    2   0.9347879784573531   0.9378284325185675   0.5359986074200790   1.0000000000000000   0.00000
Ti    2   0.9364192199482715   0.9383194478439507   0.6188954135890105   1.0000000000000000   0.00000
Ti    2   0.9374694457401670   0.9388417554830227   0.7029878854769285   1.0000000000000000   0.00000
Ti    2   0.9375722573164155   0.9389322283544732   0.7870186509788369   1.0000000000000000   0.00000
Ti    2   0.9376367285200028   0.9388630326294461   0.8709473514845191   1.0000000000000000   0.00000
Ti    2   0.9386231798925264   0.9383263743000854   0.9548821965136494   1.0000000000000000   0.00000
 O    3   0.0619558320225541   0.0619517561958974  -0.0002266090080470   1.0000000000000000   0.00000
 O    3   0.0642368866761063  -0.0000465731622570   0.0426845848781404   1.0000000000000000   0.00000
 O    3  -0.0003685446102041   0.0601286453017873   0.0423217254816569   1.0000000000000000   0.00000
 O    3   0.0622099928990170   0.0628247328650728   0.0837404712724936   1.0000000000000000   0.00000
 O    3   0.0566766728823329   0.0000191881383916   0.1246717629912202   1.0000000000000000   0.00000
 O    3  -0.0002198383966212   0.0682407970979838   0.1248505468846136   1.0000000000000000   0.00000
 O    3   0.0624397286406583   0.0622512423321526   0.1660878322387172   1.0000000000000000   0.00000
 O    3   0.0689360665676827   0.0000174049830348   0.2074237769000707   1.0000000000000000   0.00000
 O    3  -0.0001395479437191   0.0559602349304983   0.2071615479730839   1.0000000000000000   0.00000
 O    3   0.0624262156480489   0.0626057850593590   0.2485779104639834   1.0000000000000000   0.00000
 O    3   0.0558142882216205   0.0000070321466196   0.2898432036626463   1.0000000000000000   0.00000
 O    3   0.0000019067344431   0.0692332900693308   0.2897397255836633   1.0000000000000000   0.00000
 O    3   0.0625678545983922   0.0625867815173655   0.3311963354430457   1.0000000000000000   0.00000
 O    3   0.0690932254107466  -0.0000027617175750   0.3724262444673689   1.0000000000000000   0.00000
 O    3   0.0001422072762570   0.0559342775698820   0.3724135024461012   1.0000000000000000   0.00000
 O    3   0.0626348343680534   0.0622078419177519   0.4139441476621845   1.0000000000000000   0.00000
 O    3   0.0569489517307422  -0.0000282751640246   0.4555969650190939   1.0000000000000000   0.00000
 O    3   0.0002209729812320   0.0682569923315716   0.4552592770218146   1.0000000000000000   0.00000
 O    3   0.0627448571240103   0.0628133450467069   0.4968154490424301   1.0000000000000000   0.00000
 O    3   0.0662028518062503  -0.0001301317307343   0.5379207842311268   1.0000000000000000   0.00000
 O    3   0.0003726182142921   0.0593664099401335   0.5383210249560961   1.0000000000000000   0.00000
 O    3   0.0629909707383088   0.0619053499577706   0.5796004721577011   1.0000000000000000   0.00000
 O    3   0.0624577660605908  -0.0003502452542512   0.6229885008453281   1.0000000000000000   0.00000
 O    3   0.0003312602569925   0.0622286775051086   0.6231875488108524   1.0000000000000000   0.00000
 O    3   0.0627551812700837   0.0620208455705677   0.6640320776407248   1.0000000000000000   0.00000
 O    3   0.0625904807240803  -0.0004220446350122   0.7072362405827461   1.0000000000000000   0.00000
 O    3   0.0000704530946942   0.0617170928688175   0.7074174088731893   1.0000000000000000   0.00000
 O    3   0.0625529775856182   0.0618492367315332   0.7481721510448086   1.0000000000000000   0.00000
 O    3   0.0625126639295247  -0.0004236446434963   0.7913622439259003   1.0000000000000000   0.00000
 O    3   0.0000086229199220   0.0617307000860615   0.7914722569161032   1.0000000000000000   0.00000
 O    3   0.0625316835789585   0.0618547553294821   0.8321850772501249   1.0000000000000000   0.00000
 O    3   0.0624686291023848  -0.0003864322913830   0.8753199175428457   1.0000000000000000   0.00000
 O    3  -0.0000719005039665   0.0617439790832443   0.8753981507983185   1.0000000000000000   0.00000
 O    3   0.0622861277750186   0.0620473535134971   0.9161002400475864   1.0000000000000000   0.00000
 O    3   0.0618317495600298  -0.0002701592304438   0.9589445045025782   1.0000000000000000   0.00000
 O    3  -0.0004587972004655   0.0622844687003324   0.9591913900291950   1.0000000000000000   0.00000
 O    3   0.0618409908354960   0.1874406006092315  -0.0002256435950541   1.0000000000000000   0.00000
 O    3   0.0597563710528897   0.1249524915217245   0.0421726111011622   1.0000000000000000   0.00000
 O    3  -0.0003680580533550   0.1896486174311955   0.0424199429751392   1.0000000000000000   0.00000
 O    3   0.0623046742184970   0.1871364731442173   0.0837419318267965   1.0000000000000000   0.00000
 O    3   0.0680098052265469   0.1250185862443040   0.1251098810813820   1.0000000000000000   0.00000
 O    3  -0.0002209240627063   0.1817914941573007   0.1247999510970231   1.0000000000000000   0.00000
 O    3   0.0623783297785573   0.1877836660599049   0.1660875263201684   1.0000000000000000   0.00000
 O    3   0.0559208568499117   0.1250178119853531   0.2071937252464567   1.0000000000000000   0.00000
 O    3  -0.0001406900430716   0.1940720748275310   0.2071849098059436   1.0000000000000000   0.00000
 O    3   0.0624596175147458   0.1874166111546328   0.2485777229946216   1.0000000000000000   0.00000
 O    3   0.0691890735570504   0.1250066764207987   0.2898488034488911   1.0000000000000000   0.00000
 O    3   0.0000021436580520   0.1807781492694909   0.2897259601876805   1.0000000000000000   0.00000
 O    3   0.0625437928426655   0.1874164861845870   0.3311960991631731   1.0000000000000000   0.00000
 O    3   0.0560540845603795   0.1249977426831487   0.3726519015771412   1.0000000000000000   0.00000
 O    3   0.0001429470874308   0.1940653138045012   0.3724249991127618   1.0000000000000000   0.00000
 O    3   0.0626649053433368   0.1877552390361096   0.4139454488889471   1.0000000000000000   0.00000
 O    3   0.0683627203479487   0.1249731680430569   0.4551306995697931   1.0000000000000000   0.00000
 O    3   0.0002174820004464   0.1817056002687281   0.4552425762330538   1.0000000000000000   0.00000
 O    3   0.0626778320829129   0.1870211079180353   0.4968190483180105   1.0000000000000000   0.00000
 O    3   0.0599768822034009   0.1248682470925895   0.5385649323180648   1.0000000000000000   0.00000
 O    3   0.0003745392227966   0.1902582490698370   0.5384105055902527   1.0000000000000000   0.00000
 O    3   0.0630808251347883   0.1874767741787553   0.5796019376448156   1.0000000000000000   0.00000
 O    3   0.0630501550576173   0.1246489286311882   0.6228172644035144   1.0000000000000000   0.00000
 O    3   0.0003335447322451   0.1865399562769443   0.6231387856640002   1.0000000000000000   0.00000
 O    3   0.0627155272681234   0.1868540209297194   0.6640312268362407   1.0000000000000000   0.00000
 O    3   0.0625369418212318   0.1245775964949624   0.7072746725018169   1.0000000000000000   0.00000
 O    3   0.0000709046650880   0.1867658215625028   0.7074302247129571   1.0000000000000000   0.00000
 O    3   0.0625615582812496   0.1868751645250090   0.7481724263198520   1.0000000000000000   0.00000
 O    3   0.0625295724920326   0.1245769512457296   0.7913627818303393   1.0000000000000000   0.00000
 O    3   0.0000081040990877   0.1867138126837767   0.7914675506170680   1.0000000000000000   0.00000
 O    3   0.0625204359670460   0.1868880207573717   0.8321850037836710   1.0000000000000000   0.00000
 O    3   0.0624010805851556   0.1246124924905045   0.8752832975798386   1.0000000000000000   0.00000
 O    3  -0.0000716544781546   0.1867906243259029   0.8754102452783679   1.0000000000000000   0.00000
 O    3   0.0623280782567580   0.1868707911409087   0.9160987759422257   1.0000000000000000   0.00000
 O    3   0.0623677378726210   0.1247311096874957   0.9591002549814156   1.0000000000000000   0.00000
 O    3  -0.0004601632714228   0.1866523678033651   0.9591335476223553   1.0000000000000000   0.00000
 O    3   0.0619557785545861   0.3119517441560806  -0.0002266521797329   1.0000000000000000   0.00000
 O    3   0.0642367255189339   0.2499533841850486   0.0426845886988300   1.0000000000000000   0.00000
 O    3  -0.0003685494395690   0.3101287156906024   0.0423218258349017   1.0000000000000000   0.00000
 O    3   0.0622097854496877   0.3128245502657546   0.0837404080298281   1.0000000000000000   0.00000
 O    3   0.0566765113823983   0.2500191952077550   0.1246716539970090   1.0000000000000000   0.00000
 O    3  -0.0002198953923450   0.3182406951975165   0.1248506138597432   1.0000000000000000   0.00000
 O    3   0.0624399460214777   0.3122511804726802   0.1660879092165193   1.0000000000000000   0.00000
 O    3   0.0689360432760085   0.2500172494602322   0.2074237323118729   1.0000000000000000   0.00000
 O    3  -0.0001396237098585   0.3059604087610375   0.2071615476877606   1.0000000000000000   0.00000
 O    3   0.0624263522037099   0.3126056281429058   0.2485780103669142   1.0000000000000000   0.00000
 O    3   0.0558142097840890   0.2500070282662263   0.2898433398639919   1.0000000000000000   0.00000
 O    3   0.0000020224584035   0.3192331234319002   0.2897397675364550   1.0000000000000000   0.00000
 O    3   0.0625677427850998   0.3125867785836420   0.3311963313146281   1.0000000000000000   0.00000
 O    3   0.0690930798383381   0.2499971496507230   0.3724262278879968   1.0000000000000000   0.00000
 O    3   0.0001421730049816   0.3059343647418892   0.3724134489208308   1.0000000000000000   0.00000
 O    3   0.0626346528085116   0.3122079623318418   0.4139441641754251   1.0000000000000000   0.00000
 O    3   0.0569488340739423   0.2499716820838427   0.4555969320802612   1.0000000000000000   0.00000
 O    3   0.0002209923680315   0.3182572259323944   0.4552592697426711   1.0000000000000000   0.00000
 O    3   0.0627448159528626   0.3128134528047135   0.4968155173353779   1.0000000000000000   0.00000
 O    3   0.0662027185649184   0.2498698829911950   0.5379208810707297   1.0000000000000000   0.00000
 O    3   0.0003726039824008   0.3093662554620863   0.5383210009106613   1.0000000000000000   0.00000
 O    3   0.0629910728101847   0.3119053847751925   0.5796004499022704   1.0000000000000000   0.00000
 O    3   0.0624578501791128   0.2496496381679042   0.6229884792155306   1.0000000000000000   0.00000
 O    3   0.0003312548621800   0.3122286754669973   0.6231875149938054   1.0000000000000000   0.00000
 O    3   0.0627549645212804   0.3120208827513245   0.6640320293524788   1.0000000000000000   0.00000
 O    3   0.0625905078333458   0.2495779652642709   0.7072363653105649   1.0000000000000000   0.00000
 O    3   0.0000704201798770   0.3117171194999341   0.7074173865846891   1.0000000000000000   0.00000
 O    3   0.0625530945589412   0.3118495245708306   0.7481721164596578   1.0000000000000000   0.00000
 O    3   0.0625128279893834   0.2495763700162159   0.7913621466471787   1.0000000000000000   0.00000
 O    3   0.0000086796566798   0.3117306487932224   0.7914722620764836   1.0000000000000000   0.00000
 O    3   0.0625318672262287   0.3118546726101413   0.8321850840135961   1.0000000000000000   0.00000
 O    3   0.0624686537453286   0.2496134959672765   0.8753199693662950   1.0000000000000000   0.00000
 O    3  -0.0000719544514155   0.3117438582752458   0.8753981319132819   1.0000000000000000   0.00000
 O    3   0.0622859278442183   0.3120472241424862   0.9161002447684586   1.0000000000000000   0.00000
 O    3   0.0618318036618068   0.2497297950087706   0.9589446142322761   1.0000000000000000   0.00000
 O    3  -0.0004588275310993   0.3122840741646720   0.9591912948359136   1.0000000000000000   0.00000
 O    3   0.0618408506407688   0.4374405243533276  -0.0002256287289512   1.0000000000000000   0.00000
 O    3   0.0597563469048783   0.3749524025374452   0.0421725528182421   1.0000000000000000   0.00000
 O    3  -0.0003680581218880   0.4396485800961245   0.0424199296019914   1.0000000000000000   0.00000
 O    3   0.0623046684983984   0.4371367176202278   0.0837419504045038   1.0000000000000000   0.00000
 O    3   0.0680096913374500   0.3750185189263332   0.1251098233067617   1.0000000000000000   0.00000
 O    3  -0.0002209342872271   0.4317916587394366   0.1247998556299564   1.0000000000000000   0.00000
 O    3   0.0623781568317310   0.4377833307639188   0.1660875281422090   1.0000000000000000   0.00000
 O    3   0.0559208525686052   0.3750177413111423   0.2071938356568044   1.0000000000000000   0.00000
 O    3  -0.0001406802827371   0.4440720309847421   0.2071849735092958   1.0000000000000000   0.00000
 O    3   0.0624594249191453   0.4374167563417701   0.2485777583048866   1.0000000000000000   0.00000
 O    3   0.0691891309296457   0.3750066793710596   0.2898487817423594   1.0000000000000000   0.00000
 O    3   0.0000021860673631   0.4307782167467587   0.2897260260980896   1.0000000000000000   0.00000
 O    3   0.0625438269425822   0.4374165425211178   0.3311961068709225   1.0000000000000000   0.00000
 O    3   0.0560539980732753   0.3749977668147828   0.3726519071327499   1.0000000000000000   0.00000
 O    3   0.0001429317340171   0.4440653454881605   0.3724250888706759   1.0000000000000000   0.00000
 O    3   0.0626651629498176   0.4377554296330197   0.4139453998656838   1.0000000000000000   0.00000
 O    3   0.0683628558157505   0.3749732594708840   0.4551306352517741   1.0000000000000000   0.00000
 O    3   0.0002175940908901   0.4317056751096658   0.4552424422826349   1.0000000000000000   0.00000
 O    3   0.0626778799163364   0.4370211097848611   0.4968190739004265   1.0000000000000000   0.00000
 O    3   0.0599767511882266   0.3748683261725885   0.5385649143115689   1.0000000000000000   0.00000
 O    3   0.0003745518107808   0.4402582870902652   0.5384106261458607   1.0000000000000000   0.00000
 O    3   0.0630808781575174   0.4374768821456850   0.5796020003492529   1.0000000000000000   0.00000
 O    3   0.0630503096554113   0.3746488232195727   0.6228172330019870   1.0000000000000000   0.00000
 O    3   0.0003336313049915   0.4365397956164219   0.6231387854442895   1.0000000000000000   0.00000
 O    3   0.0627157869521272   0.4368539652868421   0.6640312342805457   1.0000000000000000   0.00000
 O    3   0.0625370916683480   0.3745776370669116   0.7072746974255983   1.0000000000000000   0.00000
 O    3   0.0000710471770506   0.4367659352802626   0.7074302408531749   1.0000000000000000   0.00000
 O    3   0.0625618291829942   0.4368752619901598   0.7481724832711831   1.0000000000000000   0.00000
 O    3   0.0625294147381003   0.3745769553392652   0.7913629139142893   1.0000000000000000   0.00000
 O    3   0.0000080234959342   0.4367137972532398   0.7914675970605084   1.0000000000000000   0.00000
 O    3   0.0625203134549865   0.4368878327976626   0.8321849741934212   1.0000000000000000   0.00000
 O    3   0.0624010061924749   0.3746123825062127   0.8752832692523768   1.0000000000000000   0.00000
 O    3  -0.0000716408475999   0.4367906146322802   0.8754101710565543   1.0000000000000000   0.00000
 O    3   0.0623279606480166   0.4368705596980096   0.9160987926637039   1.0000000000000000   0.00000
 O    3   0.0623675224734364   0.3747309797855257   0.9591002431231405   1.0000000000000000   0.00000
 O    3  -0.0004602051790877   0.4366524462070048   0.9591335724362157   1.0000000000000000   0.00000
 O    3   0.0619557975475454   0.5619516983265351  -0.0002266304512262   1.0000000000000000   0.00000
 O    3   0.0642366023817412   0.4999533054508214   0.0426845457465911   1.0000000000000000   0.00000
 O    3  -0.0003685173794617   0.5601288749638130   0.0423217941261613   1.0000000000000000   0.00000
 O    3   0.0622100114465691   0.5628245843811411   0.0837404330964040   1.0000000000000000   0.00000
 O    3   0.0566766614080463   0.5000191294114016   0.1246718770577689   1.0000000000000000   0.00000
 O    3  -0.0002197746873360   0.5682404991027231   0.1248505299538265   1.0000000000000000   0.00000
 O    3   0.0624398090327548   0.5622511667546499   0.1660879178902308   1.0000000000000000   0.00000
 O    3   0.0689361064715648   0.5000173209585589   0.2074237417873760   1.0000000000000000   0.00000
 O    3  -0.0001396585651013   0.5559602541116906   0.2071615105217350   1.0000000000000000   0.00000
 O    3   0.0624262806367384   0.5626057103088619   0.2485779312811925   1.0000000000000000   0.00000
 O    3   0.0558142498590502   0.5000071666471441   0.2898432185949761   1.0000000000000000   0.00000
 O    3   0.0000019699929165   0.5692332267026481   0.2897397652967046   1.0000000000000000   0.00000
 O    3   0.0625678583439025   0.5625868678777736   0.3311963442926789   1.0000000000000000   0.00000
 O    3   0.0690929465970043   0.4999972420538359   0.3724263238603098   1.0000000000000000   0.00000
 O    3   0.0001421402834377   0.5559343630288629   0.3724133075040886   1.0000000000000000   0.00000
 O    3   0.0626349375976988   0.5622079853322206   0.4139441447528698   1.0000000000000000   0.00000
 O    3   0.0569489219311885   0.4999717230856371   0.4555969496476834   1.0000000000000000   0.00000
 O    3   0.0002209710973076   0.5682569928452926   0.4552592550297582   1.0000000000000000   0.00000
 O    3   0.0627449638371629   0.5628134891462848   0.4968154678177470   1.0000000000000000   0.00000
 O    3   0.0662026682135620   0.4998698614236157   0.5379206727884371   1.0000000000000000   0.00000
 O    3   0.0003725660993368   0.5593665063603609   0.5383210034362335   1.0000000000000000   0.00000
 O    3   0.0629910584927147   0.5619052047963620   0.5796004504400354   1.0000000000000000   0.00000
 O    3   0.0624578219159700   0.4996496610315512   0.6229885555234635   1.0000000000000000   0.00000
 O    3   0.0003313757215307   0.5622287385084369   0.6231875283890521   1.0000000000000000   0.00000
 O    3   0.0627551421881315   0.5620207817755454   0.6640320533428490   1.0000000000000000   0.00000
 O    3   0.0625907139344797   0.4995779887096680   0.7072362556249910   1.0000000000000000   0.00000
 O    3   0.0000705075557833   0.5617170506698120   0.7074173594651740   1.0000000000000000   0.00000
 O    3   0.0625531052543915   0.5618494171900198   0.7481721931188116   1.0000000000000000   0.00000
 O    3   0.0625126944221618   0.4995763374939448   0.7913622534781215   1.0000000000000000   0.00000
 O    3   0.0000086144831111   0.5617305702182123   0.7914721997124379   1.0000000000000000   0.00000
 O    3   0.0625316982356690   0.5618548640122971   0.8321851440169654   1.0000000000000000   0.00000
 O    3   0.0624686977834865   0.4996134590431982   0.8753199438937138   1.0000000000000000   0.00000
 O    3  -0.0000718378286738   0.5617438497812605   0.8753983356939777   1.0000000000000000   0.00000
 O    3   0.0622862068807756   0.5620472391107605   0.9161002478979011   1.0000000000000000   0.00000
 O    3   0.0618318651617849   0.4997298651231829   0.9589445820952501   1.0000000000000000   0.00000
 O    3  -0.0004587294153843   0.5622843068234886   0.9591912643131146   1.0000000000000000   0.00000
 O    3   0.0618409215772458   0.6874407381014097  -0.0002256684965858   1.0000000000000000   0.00000
 O    3   0.0597564035924271   0.6249524314566185   0.0421725310809989   1.0000000000000000   0.00000
 O    3  -0.0003680177039525   0.6896488619930098   0.0424200212597258   1.0000000000000000   0.00000
 O    3   0.0623047221717908   0.6871365259099778   0.0837419513485588   1.0000000000000000   0.00000
 O    3   0.0680095521017446   0.6250185050387126   0.1251098177839021   1.0000000000000000   0.00000
 O    3  -0.0002209501117949   0.6817917262165207   0.1247998582102212   1.0000000000000000   0.00000
 O    3   0.0623780288700545   0.6877833772612627   0.1660874644277746   1.0000000000000000   0.00000
 O    3   0.0559208118081438   0.6250178738005715   0.2071937427808467   1.0000000000000000   0.00000
 O    3  -0.0001407487974230   0.6940721239801226   0.2071850849518651   1.0000000000000000   0.00000
 O    3   0.0624599197315508   0.6874168682731144   0.2485777204479501   1.0000000000000000   0.00000
 O    3   0.0691891454868779   0.6250067627747745   0.2898487793379514   1.0000000000000000   0.00000
 O    3   0.0000021587173843   0.6807780494239085   0.2897259393593495   1.0000000000000000   0.00000
 O    3   0.0625438241853891   0.6874164855117137   0.3311961629873726   1.0000000000000000   0.00000
 O    3   0.0560539992720735   0.6249977651457931   0.3726518915088375   1.0000000000000000   0.00000
 O    3   0.0001428696412325   0.6940653975514546   0.3724250071278727   1.0000000000000000   0.00000
 O    3   0.0626650247691244   0.6877554526334942   0.4139454135021996   1.0000000000000000   0.00000
 O    3   0.0683628046081705   0.6249730883098241   0.4551304668141147   1.0000000000000000   0.00000
 O    3   0.0002175873089066   0.6817056000970457   0.4552424311492648   1.0000000000000000   0.00000
 O    3   0.0626779259685393   0.6870209246852444   0.4968190523803065   1.0000000000000000   0.00000
 O    3   0.0599768715851363   0.6248682244192033   0.5385649113470712   1.0000000000000000   0.00000
 O    3   0.0003744931191452   0.6902582083095389   0.5384104940616253   1.0000000000000000   0.00000
 O    3   0.0630807527426009   0.6874767386403909   0.5796019837368929   1.0000000000000000   0.00000
 O    3   0.0630500535850064   0.6246488756084502   0.6228172155443241   1.0000000000000000   0.00000
 O    3   0.0003335745318631   0.6865399871384198   0.6231388313390270   1.0000000000000000   0.00000
 O    3   0.0627159082224380   0.6868539476639678   0.6640312156922406   1.0000000000000000   0.00000
 O    3   0.0625371005104385   0.6245776121823977   0.7072746281445629   1.0000000000000000   0.00000
 O    3   0.0000710512614484   0.6867658537252188   0.7074301503815182   1.0000000000000000   0.00000
 O    3   0.0625617874498653   0.6868752233362784   0.7481724368275667   1.0000000000000000   0.00000
 O    3   0.0625295655235929   0.6245769762673191   0.7913628740586534   1.0000000000000000   0.00000
 O    3   0.0000080668797904   0.6867137616306370   0.7914675327202920   1.0000000000000000   0.00000
 O    3   0.0625203597127880   0.6868880458300399   0.8321849926503613   1.0000000000000000   0.00000
 O    3   0.0624010066652489   0.6246123971149542   0.8752833126216505   1.0000000000000000   0.00000
 O    3  -0.0000715475580269   0.6867906007257624   0.8754101453644543   1.0000000000000000   0.00000
 O    3   0.0623277862522329   0.6868707832799392   0.9160987547733662   1.0000000000000000   0.00000
 O    3   0.0623676013755701   0.6247310399842501   0.9591003350221878   1.0000000000000000   0.00000
 O    3  -0.0004601780511833   0.6866522852383004   0.9591336028494192   1.0000000000000000   0.00000
 O    3   0.0619559634657482   0.8119516131923168  -0.0002266543317212   1.0000000000000000   0.00000
 O    3   0.0642367798089560   0.7499534404703017   0.0426846310910222   1.0000000000000000   0.00000
 O    3  -0.0003685317483170   0.8101287826537945   0.0423217914470231   1.0000000000000000   0.00000
 O    3   0.0622098499639853   0.8128246470628843   0.0837404301867532   1.0000000000000000   0.00000
 O    3   0.0566766643192828   0.7500191607194490   0.1246717774622367   1.0000000000000000   0.00000
 O    3  -0.0002198879083325   0.8182407481171916   0.1248505572052940   1.0000000000000000   0.00000
 O    3   0.0624398311340118   0.8122513123098226   0.1660878921214057   1.0000000000000000   0.00000
 O    3   0.0689361218851789   0.7500174037071279   0.2074237741771883   1.0000000000000000   0.00000
 O    3  -0.0001396445745308   0.8059602892206081   0.2071616092280196   1.0000000000000000   0.00000
 O    3   0.0624263367746941   0.8126057699851236   0.2485779835440134   1.0000000000000000   0.00000
 O    3   0.0558142635601221   0.7500069989394020   0.2898432859214343   1.0000000000000000   0.00000
 O    3   0.0000019640407461   0.8192332518781426   0.2897397780659565   1.0000000000000000   0.00000
 O    3   0.0625678145984186   0.8125867511148521   0.3311962832241934   1.0000000000000000   0.00000
 O    3   0.0690929330671316   0.7499972099956074   0.3724262270754520   1.0000000000000000   0.00000
 O    3   0.0001422190107825   0.8059342801383679   0.3724133512246586   1.0000000000000000   0.00000
 O    3   0.0626347166256730   0.8122077761532647   0.4139441384281898   1.0000000000000000   0.00000
 O    3   0.0569488989822280   0.7499716812585442   0.4555969949931873   1.0000000000000000   0.00000
 O    3   0.0002209818354699   0.8182569996958381   0.4552592828739361   1.0000000000000000   0.00000
 O    3   0.0627448271019258   0.8128135307457820   0.4968154852751733   1.0000000000000000   0.00000
 O    3   0.0662026046756180   0.7498698591305807   0.5379207272469867   1.0000000000000000   0.00000
 O    3   0.0003725761694281   0.8093665055039274   0.5383209601767818   1.0000000000000000   0.00000
 O    3   0.0629908834975323   0.8119053890223955   0.5796004205098286   1.0000000000000000   0.00000
 O    3   0.0624579396325846   0.7496496181475646   0.6229885286235985   1.0000000000000000   0.00000
 O    3   0.0003313778621089   0.8122286030059839   0.6231874378075321   1.0000000000000000   0.00000
 O    3   0.0627551339161742   0.8120208874610595   0.6640320433296141   1.0000000000000000   0.00000
 O    3   0.0625907025678469   0.7495779260279177   0.7072362559542906   1.0000000000000000   0.00000
 O    3   0.0000704234029676   0.8117169034875856   0.7074173615510344   1.0000000000000000   0.00000
 O    3   0.0625530783011284   0.8118493209237152   0.7481721411853588   1.0000000000000000   0.00000
 O    3   0.0625128510889647   0.7495764388807266   0.7913622207593024   1.0000000000000000   0.00000
 O    3   0.0000086650515370   0.8117305070398141   0.7914722037748422   1.0000000000000000   0.00000
 O    3   0.0625318330559879   0.8118548883996085   0.8321850258551098   1.0000000000000000   0.00000
 O    3   0.0624687711040146   0.7496135830194890   0.8753199463094344   1.0000000000000000   0.00000
 O    3  -0.0000718518760133   0.8117440167778300   0.8753981177499378   1.0000000000000000   0.00000
 O    3   0.0622860649048540   0.8120474532391012   0.9161002280250359   1.0000000000000000   0.00000
 O    3   0.0618316907316139   0.7497298633246415   0.9589444805122184   1.0000000000000000   0.00000
 O    3  -0.0004586948547600   0.8122842439362649   0.9591912785864943   1.0000000000000000   0.00000
 O    3   0.0618410286842646   0.9374405383504302  -0.0002256664874755   1.0000000000000000   0.00000
 O    3   0.0597561818085029   0.8749525227662815   0.0421724689256327   1.0000000000000000   0.00000
 O    3  -0.0003680613588268   0.9396488482916859   0.0424198851131471   1.0000000000000000   0.00000
 O    3   0.0623045882109028   0.9371365782303301   0.0837419267652720   1.0000000000000000   0.00000
 O    3   0.0680098134469938   0.8750186247060860   0.1251098288187390   1.0000000000000000   0.00000
 O    3  -0.0002209510535298   0.9317916291114637   0.1247999544678888   1.0000000000000000   0.00000
 O    3   0.0623781742593066   0.9377834357644067   0.1660875251119953   1.0000000000000000   0.00000
 O    3   0.0559208780865921   0.8750179232646292   0.2071938385556537   1.0000000000000000   0.00000
 O    3  -0.0001407256704826   0.9440721779272194   0.2071849772644442   1.0000000000000000   0.00000
 O    3   0.0624594785753064   0.9374167707361677   0.2485777096325704   1.0000000000000000   0.00000
 O    3   0.0691891831646031   0.8750067347733901   0.2898488594228489   1.0000000000000000   0.00000
 O    3   0.0000021819555933   0.9307780340106834   0.2897260498356669   1.0000000000000000   0.00000
 O    3   0.0625437530980910   0.9374167083316027   0.3311961504269674   1.0000000000000000   0.00000
 O    3   0.0560539338502228   0.8749977557535822   0.3726519323746833   1.0000000000000000   0.00000
 O    3   0.0001429449431879   0.9440654662272744   0.3724249767475866   1.0000000000000000   0.00000
 O    3   0.0626649784223001   0.9377553350281348   0.4139454107790835   1.0000000000000000   0.00000
 O    3   0.0683627557986251   0.8749730989691680   0.4551304739947152   1.0000000000000000   0.00000
 O    3   0.0002175437912823   0.9317057174111875   0.4552424086632343   1.0000000000000000   0.00000
 O    3   0.0626779360900649   0.9370209168414134   0.4968190354717862   1.0000000000000000   0.00000
 O    3   0.0599767513594478   0.8748682378957332   0.5385648952070293   1.0000000000000000   0.00000
 O    3   0.0003745552015516   0.9402583463464981   0.5384105274397073   1.0000000000000000   0.00000
 O    3   0.0630807694577572   0.9374768352114219   0.5796019943871978   1.0000000000000000   0.00000
 O    3   0.0630502915188371   0.8746488429660793   0.6228172476048075   1.0000000000000000   0.00000
 O    3   0.0003336438243536   0.9365399165786898   0.6231388505532297   1.0000000000000000   0.00000
 O    3   0.0627157556625502   0.9368538941960363   0.6640311966205457   1.0000000000000000   0.00000
 O    3   0.0625370936189457   0.8745776388308074   0.7072746633889715   1.0000000000000000   0.00000
 O    3   0.0000710731383905   0.9367659939542070   0.7074301424764278   1.0000000000000000   0.00000
 O    3   0.0625617624901932   0.9368751730709884   0.7481724348401828   1.0000000000000000   0.00000
 O    3   0.0625293426333903   0.8745769692797632   0.7913628457311846   1.0000000000000000   0.00000
 O    3   0.0000080164045776   0.9367137498136378   0.7914675507267078   1.0000000000000000   0.00000
 O    3   0.0625202622426778   0.9368878760241659   0.8321849988644957   1.0000000000000000   0.00000
 O    3   0.0624010837963088   0.8746125323088273   0.8752832965917301   1.0000000000000000   0.00000
 O    3  -0.0000715865902918   0.9367907431297549   0.8754101312009637   1.0000000000000000   0.00000
 O    3   0.0623281897823095   0.9368705925973002   0.9160987699692025   1.0000000000000000   0.00000
 O    3   0.0623676499298496   0.8747311209052253   0.9591002872612521   1.0000000000000000   0.00000
 O    3  -0.0004602150610053   0.9366521656631845   0.9591335146833863   1.0000000000000000   0.00000
 O    3   0.1880616641255298   0.0619740188215602  -0.0002374463402633   1.0000000000000000   0.00000
 O    3   0.1857725489504305  -0.0000434172466027   0.0426630063425052   1.0000000000000000   0.00000
 O    3   0.1250117506858604   0.0646333865609212   0.0424579678237694   1.0000000000000000   0.00000
 O    3   0.1878092690511921   0.0628058368543122   0.0837354659969620   1.0000000000000000   0.00000
 O    3   0.1933416074268099   0.0000192464482080   0.1246801601771308   1.0000000000000000   0.00000
 O    3   0.1250130331616090   0.0568643775461425   0.1248333259044145   1.0000000000000000   0.00000
 O    3   0.1875795457581951   0.0622703576940366   0.1660866716065499   1.0000000000000000   0.00000
 O    3   0.1810783399097435   0.0000174053853502   0.2074148666029677   1.0000000000000000   0.00000
 O    3   0.1250088544129416   0.0690114069136314   0.2072934226956605   1.0000000000000000   0.00000
 O    3   0.1875830418753006   0.0625941629269646   0.2485777041415949   1.0000000000000000   0.00000
 O    3   0.1941898728305078   0.0000064963676410   0.2898466779825743   1.0000000000000000   0.00000
 O    3   0.1250042511719278   0.0558271102369834   0.2897890586841154   1.0000000000000000   0.00000
 O    3   0.1874364592482379   0.0625909366820666   0.3311957326185546   1.0000000000000000   0.00000
 O    3   0.1809077634640801  -0.0000034730598307   0.3724249653934484   1.0000000000000000   0.00000
 O    3   0.1250007582438466   0.0690063888981327   0.3725013744224320   1.0000000000000000   0.00000
 O    3   0.1873613219849196   0.0622105468372368   0.4139429056983047   1.0000000000000000   0.00000
 O    3   0.1930430140663354  -0.0000295696968874   0.4555855503965322   1.0000000000000000   0.00000
 O    3   0.1249963391724694   0.0567755629898603   0.4553446259216943   1.0000000000000000   0.00000
 O    3   0.1872527731151258   0.0627993907709562   0.4968098270506345   1.0000000000000000   0.00000
 O    3   0.1838019555985107  -0.0001329570071798   0.5379228116704071   1.0000000000000000   0.00000
 O    3   0.1249990105258397   0.0655358284283615   0.5383766067569155   1.0000000000000000   0.00000
 O    3   0.1870187439025575   0.0619109262891528   0.5795892786549733   1.0000000000000000   0.00000
 O    3   0.1875465225160780  -0.0003515076311393   0.6229681908265736   1.0000000000000000   0.00000
 O    3   0.1249998195148955   0.0618215174911176   0.6229770118004345   1.0000000000000000   0.00000
 O    3   0.1872585231486461   0.0620230897177853   0.6640155700255431   1.0000000000000000   0.00000
 O    3   0.1874159606497560  -0.0004185698011379   0.7072140634796429   1.0000000000000000   0.00000
 O    3   0.1250026998896701   0.0620742360625168   0.7073022965967765   1.0000000000000000   0.00000
 O    3   0.1874666375806055   0.0618577531224552   0.7481530705148518   1.0000000000000000   0.00000
 O    3   0.1874986910427349  -0.0004172831491565   0.7913381882579460   1.0000000000000000   0.00000
 O    3   0.1250061288772398   0.0620472734201008   0.7913676598811826   1.0000000000000000   0.00000
 O    3   0.1874883034046075   0.0618685554524363   0.8321670013947162   1.0000000000000000   0.00000
 O    3   0.1875379145755184  -0.0003803062496316   0.8752951311497915   1.0000000000000000   0.00000
 O    3   0.1250065408086175   0.0621056321385567   0.8753286408264214   1.0000000000000000   0.00000
 O    3   0.1877365039860309   0.0620501118070542   0.9160843678450238   1.0000000000000000   0.00000
 O    3   0.1881870598590714  -0.0002645560497408   0.9589317590273889   1.0000000000000000   0.00000
 O    3   0.1250127436852605   0.0619420471290502   0.9590081229778721   1.0000000000000000   0.00000
 O    3   0.1881752101166231   0.1874292710467064  -0.0002364026003763   1.0000000000000000   0.00000
 O    3   0.1902467425620078   0.1249551171005534   0.0421765853694107   1.0000000000000000   0.00000
 O    3   0.1250117909535360   0.1852636113064892   0.0423926413079269   1.0000000000000000   0.00000
 O    3   0.1877147415992379   0.1871562647041803   0.0837368796672535   1.0000000000000000   0.00000
 O    3   0.1820076046466134   0.1250190056066104   0.1250912714364122   1.0000000000000000   0.00000
 O    3   0.1250129169200798   0.1931754735535816   0.1248811252475724   1.0000000000000000   0.00000
 O    3   0.1876412085209816   0.1877655872348471   0.1660862808367418   1.0000000000000000   0.00000
 O    3   0.1940914752238564   0.1250174461164040   0.2072016325333439   1.0000000000000000   0.00000
 O    3   0.1250093381239955   0.1810213521680575   0.2072662262141419   1.0000000000000000   0.00000
 O    3   0.1875499518922445   0.1874278575017529   0.2485774726675725   1.0000000000000000   0.00000
 O    3   0.1808164896199309   0.1250067945543511   0.2898439119336734   1.0000000000000000   0.00000
 O    3   0.1250037472103380   0.1941830684752865   0.2898051590028756   1.0000000000000000   0.00000
 O    3   0.1874604579635105   0.1874112027503246   0.3311956073954588   1.0000000000000000   0.00000
 O    3   0.1939455896384773   0.1249967283795761   0.3726503751413953   1.0000000000000000   0.00000
 O    3   0.1250010258221663   0.1809874457767996   0.3724857637108815   1.0000000000000000   0.00000
 O    3   0.1873304293464368   0.1877484633749367   0.4139442026316983   1.0000000000000000   0.00000
 O    3   0.1816313101202035   0.1249720409089067   0.4551349018272982   1.0000000000000000   0.00000
 O    3   0.1249962026522144   0.1931726841764383   0.4553771584372381   1.0000000000000000   0.00000
 O    3   0.1873211404001008   0.1870299984004296   0.4968134087984288   1.0000000000000000   0.00000
 O    3   0.1900394776002349   0.1248651704325904   0.5385466674136919   1.0000000000000000   0.00000
 O    3   0.1249993334942842   0.1841757149313022   0.5383227691494860   1.0000000000000000   0.00000
 O    3   0.1869285975288677   0.1874682947497633   0.5795909839108647   1.0000000000000000   0.00000
 O    3   0.1869566365416397   0.1246482456649695   0.6228022983948751   1.0000000000000000   0.00000
 O    3   0.1249996443553275   0.1873996242269482   0.6230066975016399   1.0000000000000000   0.00000
 O    3   0.1872977747337219   0.1868585073540856   0.6640147851389083   1.0000000000000000   0.00000
 O    3   0.1874692018764752   0.1245809311836161   0.7072518607659377   1.0000000000000000   0.00000
 O    3   0.1250025700910508   0.1870316152707308   0.7072931039092258   1.0000000000000000   0.00000
 O    3   0.1874579699384144   0.1868841280629980   0.7481533852025850   1.0000000000000000   0.00000
 O    3   0.1874818020230223   0.1245832018466878   0.7913382139355766   1.0000000000000000   0.00000
 O    3   0.1250063328033216   0.1870620314899424   0.7913714967061042   1.0000000000000000   0.00000
 O    3   0.1874997730197512   0.1868978280868802   0.8321668815111664   1.0000000000000000   0.00000
 O    3   0.1876055734501105   0.1246186074598312   0.8752613395323189   1.0000000000000000   0.00000
 O    3   0.1250066084210651   0.1870587776538631   0.8753184110047810   1.0000000000000000   0.00000
 O    3   0.1876948399711132   0.1868863936450298   0.9160830435710557   1.0000000000000000   0.00000
 O    3   0.1876531924582377   0.1247369845642674   0.9590779880413620   1.0000000000000000   0.00000
 O    3   0.1250126894635319   0.1874346091203965   0.9590411195699008   1.0000000000000000   0.00000
 O    3   0.1880615288802195   0.3119739901009704  -0.0002374521705652   1.0000000000000000   0.00000
 O    3   0.1857726864735970   0.2499565739900621   0.0426630483064894   1.0000000000000000   0.00000
 O    3   0.1250116503243874   0.3146332647935260   0.0424578346195291   1.0000000000000000   0.00000
 O    3   0.1878091175703417   0.3128059658486279   0.0837354890211182   1.0000000000000000   0.00000
 O    3   0.1933416439053963   0.2500194136267582   0.1246800951234855   1.0000000000000000   0.00000
 O    3   0.1250129293703383   0.3068644174500274   0.1248333012113439   1.0000000000000000   0.00000
 O    3   0.1875795299593346   0.3122704885208170   0.1660866826740909   1.0000000000000000   0.00000
 O    3   0.1810783286065260   0.2500174327735751   0.2074148898357364   1.0000000000000000   0.00000
 O    3   0.1250088945283829   0.3190112228073625   0.2072934117378715   1.0000000000000000   0.00000
 O    3   0.1875830612297077   0.3125940169848465   0.2485777663845493   1.0000000000000000   0.00000
 O    3   0.1941897425005911   0.2500065398787751   0.2898467596155268   1.0000000000000000   0.00000
 O    3   0.1250042583355449   0.3058270741009004   0.2897890993523615   1.0000000000000000   0.00000
 O    3   0.1874363261935466   0.3125908202552284   0.3311958131313936   1.0000000000000000   0.00000
 O    3   0.1809079215389084   0.2499965881877508   0.3724251338749870   1.0000000000000000   0.00000
 O    3   0.1250006663202680   0.3190064205818564   0.3725014864358421   1.0000000000000000   0.00000
 O    3   0.1873614936201458   0.3122104569423704   0.4139430284058915   1.0000000000000000   0.00000
 O    3   0.1930429262094412   0.2499703759964850   0.4555856989498105   1.0000000000000000   0.00000
 O    3   0.1249963129303825   0.3067753622712300   0.4553446202449931   1.0000000000000000   0.00000
 O    3   0.1872529152794592   0.3127994346311464   0.4968098582327611   1.0000000000000000   0.00000
 O    3   0.1838019420686983   0.2498671302692542   0.5379227433776493   1.0000000000000000   0.00000
 O    3   0.1249989959090699   0.3155358297979596   0.5383764361345682   1.0000000000000000   0.00000
 O    3   0.1870188341744702   0.3119110045213426   0.5795892385797622   1.0000000000000000   0.00000
 O    3   0.1875463688172553   0.2496485223737786   0.6229681504216982   1.0000000000000000   0.00000
 O    3   0.1249998107519507   0.3118214134153611   0.6229769867669062   1.0000000000000000   0.00000
 O    3   0.1872585688583566   0.3120230020489440   0.6640155630424774   1.0000000000000000   0.00000
 O    3   0.1874160282332407   0.2495814414853117   0.7072141700912282   1.0000000000000000   0.00000
 O    3   0.1250027355535117   0.3120744214191710   0.7073023680739600   1.0000000000000000   0.00000
 O    3   0.1874668365694756   0.3118578918957406   0.7481530699003449   1.0000000000000000   0.00000
 O    3   0.1874986828710499   0.2495827307745459   0.7913382341525095   1.0000000000000000   0.00000
 O    3   0.1250061808163985   0.3120473988178059   0.7913676426434765   1.0000000000000000   0.00000
 O    3   0.1874884094326666   0.3118686933865319   0.8321669980022969   1.0000000000000000   0.00000
 O    3   0.1875379220030437   0.2496196068349739   0.8752950882196187   1.0000000000000000   0.00000
 O    3   0.1250065826780640   0.3121057612356881   0.8753286840860769   1.0000000000000000   0.00000
 O    3   0.1877365756590212   0.3120497757061387   0.9160843697770781   1.0000000000000000   0.00000
 O    3   0.1881871327824479   0.2497353243071414   0.9589318442177003   1.0000000000000000   0.00000
 O    3   0.1250128256420091   0.3119419202239804   0.9590080497441362   1.0000000000000000   0.00000
 O    3   0.1881751885889520   0.4374292872153979  -0.0002364432027824   1.0000000000000000   0.00000
 O    3   0.1902465678753031   0.3749551580391265   0.0421766531263545   1.0000000000000000   0.00000
 O    3   0.1250117253089324   0.4352635499945605   0.0423925481242817   1.0000000000000000   0.00000
 O    3   0.1877146598046807   0.4371565240456323   0.0837368752427362   1.0000000000000000   0.00000
 O    3   0.1820076419814521   0.3750189286173988   0.1250911800864263   1.0000000000000000   0.00000
 O    3   0.1250128329769241   0.4431752517698441   0.1248811442089225   1.0000000000000000   0.00000
 O    3   0.1876414085819271   0.4377653488900241   0.1660862696704181   1.0000000000000000   0.00000
 O    3   0.1940914836160217   0.3750174655910360   0.2072017958652844   1.0000000000000000   0.00000
 O    3   0.1250092525455857   0.4310212134459034   0.2072661416603167   1.0000000000000000   0.00000
 O    3   0.1875497891115817   0.4374277864300014   0.2485775093500438   1.0000000000000000   0.00000
 O    3   0.1808164382413844   0.3750067085833331   0.2898438827608356   1.0000000000000000   0.00000
 O    3   0.1250036852732968   0.4441831232788578   0.2898051087165103   1.0000000000000000   0.00000
 O    3   0.1874604755641432   0.4374111288048015   0.3311956435181307   1.0000000000000000   0.00000
 O    3   0.1939455461380515   0.3749966930500512   0.3726503867906242   1.0000000000000000   0.00000
 O    3   0.1250010068195703   0.4309874087842582   0.3724857525336289   1.0000000000000000   0.00000
 O    3   0.1873303338919656   0.4377481998888080   0.4139441568355520   1.0000000000000000   0.00000
 O    3   0.1816312414443345   0.3749720525256354   0.4551349201960518   1.0000000000000000   0.00000
 O    3   0.1249963090751481   0.4431726081366649   0.4553772908287541   1.0000000000000000   0.00000
 O    3   0.1873212445785891   0.4370299625040599   0.4968134311967770   1.0000000000000000   0.00000
 O    3   0.1900392941792601   0.3748651326525732   0.5385467691939866   1.0000000000000000   0.00000
 O    3   0.1249994100727905   0.4341759793592440   0.5383227715653818   1.0000000000000000   0.00000
 O    3   0.1869286018276368   0.4374683039963184   0.5795910323197523   1.0000000000000000   0.00000
 O    3   0.1869565479481126   0.3746481218087152   0.6228023487908164   1.0000000000000000   0.00000
 O    3   0.1249998133825378   0.4373996875646695   0.6230067105675434   1.0000000000000000   0.00000
 O    3   0.1872979848373991   0.4368584710636492   0.6640147506632389   1.0000000000000000   0.00000
 O    3   0.1874693405827986   0.3745810296759361   0.7072517796272469   1.0000000000000000   0.00000
 O    3   0.1250026900013459   0.4370317928175570   0.7072930725080141   1.0000000000000000   0.00000
 O    3   0.1874579452306111   0.4368842747829749   0.7481534371250739   1.0000000000000000   0.00000
 O    3   0.1874818588185878   0.3745832395243471   0.7913382497290338   1.0000000000000000   0.00000
 O    3   0.1250062710364356   0.4370618925798608   0.7913715708178970   1.0000000000000000   0.00000
 O    3   0.1874996431704348   0.4368978933546690   0.8321668770095112   1.0000000000000000   0.00000
 O    3   0.1876056146196864   0.3746185541632110   0.8752613376657654   1.0000000000000000   0.00000
 O    3   0.1250064925682093   0.4370584504922963   0.8753182378566419   1.0000000000000000   0.00000
 O    3   0.1876947287195181   0.4368864790873823   0.9160830202065608   1.0000000000000000   0.00000
 O    3   0.1876532479398764   0.3747369232864859   0.9590778585923443   1.0000000000000000   0.00000
 O    3   0.1250126308456216   0.4374344135481589   0.9590411073822988   1.0000000000000000   0.00000
 O    3   0.1880615646739555   0.5619738508311042  -0.0002374246778899   1.0000000000000000   0.00000
 O    3   0.1857727101078654   0.4999565535262380   0.0426631263711450   1.0000000000000000   0.00000
 O    3   0.1250116144604924   0.5646333076091644   0.0424579154620371   1.0000000000000000   0.00000
 O    3   0.1878090247123535   0.5628057482950793   0.0837355173150899   1.0000000000000000   0.00000
 O    3   0.1933414562030279   0.5000191869642185   0.1246802662504350   1.0000000000000000   0.00000
 O    3   0.1250129728172255   0.5568644402281137   0.1248334016853486   1.0000000000000000   0.00000
 O    3   0.1875795663061464   0.5622705351552988   0.1660866633501581   1.0000000000000000   0.00000
 O    3   0.1810781162421248   0.5000173885024506   0.2074148909334478   1.0000000000000000   0.00000
 O    3   0.1250088943696402   0.5690114558944446   0.2072934196324596   1.0000000000000000   0.00000
 O    3   0.1875831345586284   0.5625940341827117   0.2485776883748744   1.0000000000000000   0.00000
 O    3   0.1941898743718093   0.5000064424979122   0.2898466529491167   1.0000000000000000   0.00000
 O    3   0.1250042570956720   0.5558271039000364   0.2897889665546393   1.0000000000000000   0.00000
 O    3   0.1874362667023831   0.5625906855870602   0.3311958055882187   1.0000000000000000   0.00000
 O    3   0.1809078615972411   0.4999965449808746   0.3724250858393127   1.0000000000000000   0.00000
 O    3   0.1250006816588058   0.5690063450553500   0.3725014402886798   1.0000000000000000   0.00000
 O    3   0.1873615040635476   0.5622106532593807   0.4139429663386986   1.0000000000000000   0.00000
 O    3   0.1930431935486335   0.4999703495945341   0.4555856092470263   1.0000000000000000   0.00000
 O    3   0.1249963369924056   0.5567753992636534   0.4553445906880891   1.0000000000000000   0.00000
 O    3   0.1872526716427954   0.5627992964574267   0.4968099106048666   1.0000000000000000   0.00000
 O    3   0.1838021367935631   0.4998671498604282   0.5379229357397091   1.0000000000000000   0.00000
 O    3   0.1249989870733542   0.5655357999987147   0.5383765314370897   1.0000000000000000   0.00000
 O    3   0.1870187405802075   0.5619111902548527   0.5795893378021745   1.0000000000000000   0.00000
 O    3   0.1875465919814541   0.4996485330776811   0.6229681682087956   1.0000000000000000   0.00000
 O    3   0.1249998637512691   0.5618215720383758   0.6229771613421249   1.0000000000000000   0.00000
 O    3   0.1872585987434669   0.5620231286112211   0.6640155433892500   1.0000000000000000   0.00000
 O    3   0.1874159690623551   0.4995814444823936   0.7072141712989303   1.0000000000000000   0.00000
 O    3   0.1250027670901590   0.5620743277050758   0.7073024581062513   1.0000000000000000   0.00000
 O    3   0.1874666615589806   0.5618579885558481   0.7481530876542524   1.0000000000000000   0.00000
 O    3   0.1874988780043044   0.4995827195399657   0.7913382968459483   1.0000000000000000   0.00000
 O    3   0.1250062342875594   0.5620472354687527   0.7913677378360945   1.0000000000000000   0.00000
 O    3   0.1874885425092006   0.5618685722019400   0.8321670419424598   1.0000000000000000   0.00000
 O    3   0.1875378389192222   0.4996195774640532   0.8752952421529154   1.0000000000000000   0.00000
 O    3   0.1250066510777630   0.5621055810682832   0.8753286202946838   1.0000000000000000   0.00000
 O    3   0.1877363814484297   0.5620499666972033   0.9160844079201240   1.0000000000000000   0.00000
 O    3   0.1881871528198588   0.4997354098520473   0.9589317507159049   1.0000000000000000   0.00000
 O    3   0.1250128076792602   0.5619419004095155   0.9590082235505036   1.0000000000000000   0.00000
 O    3   0.1881751777823926   0.6874293363983750  -0.0002364202993731   1.0000000000000000   0.00000
 O    3   0.1902466057241588   0.6249551285890318   0.0421766712942274   1.0000000000000000   0.00000
 O    3   0.1250117269825597   0.6852637097817285   0.0423925758588434   1.0000000000000000   0.00000
 O    3   0.1877145524064743   0.6871564544105946   0.0837368529760104   1.0000000000000000   0.00000
 O    3   0.1820075551516661   0.6250189550000498   0.1250911108273271   1.0000000000000000   0.00000
 O    3   0.1250129134212075   0.6931754148110850   0.1248812072318590   1.0000000000000000   0.00000
 O    3   0.1876415230052437   0.6877655586512589   0.1660862724046878   1.0000000000000000   0.00000
 O    3   0.1940914587830186   0.6250175533145668   0.2072017633878363   1.0000000000000000   0.00000
 O    3   0.1250092539613541   0.6810213311023288   0.2072660365860894   1.0000000000000000   0.00000
 O    3   0.1875498350387670   0.6874278494559309   0.2485774894552026   1.0000000000000000   0.00000
 O    3   0.1808165718253663   0.6250066679678484   0.2898438457707735   1.0000000000000000   0.00000
 O    3   0.1250039075663509   0.6941829241019708   0.2898052371333790   1.0000000000000000   0.00000
 O    3   0.1874606751917919   0.6874111499812610   0.3311956299915197   1.0000000000000000   0.00000
 O    3   0.1939456291998095   0.6249967081777602   0.3726503274681638   1.0000000000000000   0.00000
 O    3   0.1250010456228205   0.6809873647700355   0.3724857569144533   1.0000000000000000   0.00000
 O    3   0.1873303527822147   0.6877482665268297   0.4139442006880065   1.0000000000000000   0.00000
 O    3   0.1816310426098397   0.6249720546461842   0.4551350340319367   1.0000000000000000   0.00000
 O    3   0.1249962334297666   0.6931726781824558   0.4553772184515240   1.0000000000000000   0.00000
 O    3   0.1873211261340551   0.6870301092923901   0.4968134309772597   1.0000000000000000   0.00000
 O    3   0.1900393157582127   0.6248652502904495   0.5385467640337577   1.0000000000000000   0.00000
 O    3   0.1249993634826565   0.6841756990041138   0.5383228181183235   1.0000000000000000   0.00000
 O    3   0.1869287863962145   0.6874684643810189   0.5795910013248212   1.0000000000000000   0.00000
 O    3   0.1869566000630088   0.6246481531666984   0.6228023424227578   1.0000000000000000   0.00000
 O    3   0.1249998230345858   0.6873994162520648   0.6230067268169657   1.0000000000000000   0.00000
 O    3   0.1872979948562971   0.6868585869222602   0.6640147947572961   1.0000000000000000   0.00000
 O    3   0.1874693701615148   0.6245809766192554   0.7072518374894806   1.0000000000000000   0.00000
 O    3   0.1250027809210232   0.6870316787572771   0.7072930574659608   1.0000000000000000   0.00000
 O    3   0.1874581008252097   0.6868841380305682   0.7481534349510932   1.0000000000000000   0.00000
 O    3   0.1874818917179542   0.6245832008877402   0.7913382544502260   1.0000000000000000   0.00000
 O    3   0.1250063339000370   0.6870619330831921   0.7913715567641685   1.0000000000000000   0.00000
 O    3   0.1874998687292904   0.6868978225551564   0.8321668906681970   1.0000000000000000   0.00000
 O    3   0.1876056237891560   0.6246185989140388   0.8752613955281008   1.0000000000000000   0.00000
 O    3   0.1250065396048332   0.6870586060838931   0.8753183823478619   1.0000000000000000   0.00000
 O    3   0.1876947324532048   0.6868865654034877   0.9160831067695075   1.0000000000000000   0.00000
 O    3   0.1876532629374711   0.6247369087980473   0.9590779600434588   1.0000000000000000   0.00000
 O    3   0.1250125664257088   0.6874345641112929   0.9590411753458914   1.0000000000000000   0.00000
 O    3   0.1880613559403988   0.8119739808188084  -0.0002373771583892   1.0000000000000000   0.00000
 O    3   0.1857726953792591   0.7499565935054027   0.0426630757114988   1.0000000000000000   0.00000
 O    3   0.1250116394473440   0.8146334405083485   0.0424579741260024   1.0000000000000000   0.00000
 O    3   0.1878091059931464   0.8128059705413195   0.0837355314900450   1.0000000000000000   0.00000
 O    3   0.1933414757265993   0.7500193894396304   0.1246801469248612   1.0000000000000000   0.00000
 O    3   0.1250129536965559   0.8068643352445154   0.1248333231264632   1.0000000000000000   0.00000
 O    3   0.1875795260408314   0.8122705859172469   0.1660866650300567   1.0000000000000000   0.00000
 O    3   0.1810781823490812   0.7500174702198932   0.2074148780655648   1.0000000000000000   0.00000
 O    3   0.1250089164019190   0.8190114944282887   0.2072934128910777   1.0000000000000000   0.00000
 O    3   0.1875831067919792   0.8125940738263460   0.2485776867279644   1.0000000000000000   0.00000
 O    3   0.1941900261097125   0.7500064904333350   0.2898467056292321   1.0000000000000000   0.00000
 O    3   0.1250041987029968   0.8058269946353603   0.2897890475067363   1.0000000000000000   0.00000
 O    3   0.1874361798092244   0.8125907413770351   0.3311957335183885   1.0000000000000000   0.00000
 O    3   0.1809078566309574   0.7499965153941329   0.3724252289138961   1.0000000000000000   0.00000
 O    3   0.1250007065713316   0.8190061602640284   0.3725014270581078   1.0000000000000000   0.00000
 O    3   0.1873614541458639   0.8122106850797063   0.4139429377918414   1.0000000000000000   0.00000
 O    3   0.1930429209002246   0.7499703679504685   0.4555856486634189   1.0000000000000000   0.00000
 O    3   0.1249962810231847   0.8067752408465649   0.4553445583420660   1.0000000000000000   0.00000
 O    3   0.1872526923482978   0.8127993187042737   0.4968098978686247   1.0000000000000000   0.00000
 O    3   0.1838020929505571   0.7498670586961134   0.5379229204779722   1.0000000000000000   0.00000
 O    3   0.1249990186096565   0.8155357503329634   0.5383765718418315   1.0000000000000000   0.00000
 O    3   0.1870187216386248   0.8119111121252381   0.5795893152061308   1.0000000000000000   0.00000
 O    3   0.1875465745194941   0.7496484679980954   0.6229681089190854   1.0000000000000000   0.00000
 O    3   0.1249998378790697   0.8118214617626958   0.6229770490210852   1.0000000000000000   0.00000
 O    3   0.1872585097731350   0.8120230718038494   0.6640155799949480   1.0000000000000000   0.00000
 O    3   0.1874159255550156   0.7495814695721674   0.7072141530728553   1.0000000000000000   0.00000
 O    3   0.1250027385444210   0.8120742537371526   0.7073024472363725   1.0000000000000000   0.00000
 O    3   0.1874667956088572   0.8118579902513172   0.7481530804078661   1.0000000000000000   0.00000
 O    3   0.1874989192654208   0.7495826985944788   0.7913382308588142   1.0000000000000000   0.00000
 O    3   0.1250063078998296   0.8120473272819920   0.7913676988588411   1.0000000000000000   0.00000
 O    3   0.1874884460171018   0.8118684804056449   0.8321670181275989   1.0000000000000000   0.00000
 O    3   0.1875378730686381   0.7496196543260606   0.8752951712250937   1.0000000000000000   0.00000
 O    3   0.1250066798945613   0.8121057600711260   0.8753286899053286   1.0000000000000000   0.00000
 O    3   0.1877365268151671   0.8120499216209791   0.9160843503104565   1.0000000000000000   0.00000
 O    3   0.1881871171803939   0.7497354690744199   0.9589317871900381   1.0000000000000000   0.00000
 O    3   0.1250127959800070   0.8119419262523841   0.9590080478775921   1.0000000000000000   0.00000
 O    3   0.1881752715137410   0.9374291127801875  -0.0002364834869213   1.0000000000000000   0.00000
 O    3   0.1902466968353259   0.8749551851858410   0.0421766654247066   1.0000000000000000   0.00000
 O    3   0.1250117722665351   0.9352635698609973   0.0423925789220092   1.0000000000000000   0.00000
 O    3   0.1877148898944894   0.9371561865230041   0.0837367939718381   1.0000000000000000   0.00000
 O    3   0.1820075459037603   0.8750189653240031   0.1250912153088082   1.0000000000000000   0.00000
 O    3   0.1250129011858186   0.9431754706419782   0.1248810714477191   1.0000000000000000   0.00000
 O    3   0.1876413842028298   0.9377653875266360   0.1660862666949833   1.0000000000000000   0.00000
 O    3   0.1940915281439893   0.8750175650854000   0.2072017710736036   1.0000000000000000   0.00000
 O    3   0.1250093075547357   0.9310214838678840   0.2072661034188960   1.0000000000000000   0.00000
 O    3   0.1875497864963442   0.9374279245883602   0.2485774750830095   1.0000000000000000   0.00000
 O    3   0.1808165166792773   0.8750066111016636   0.2898439171707220   1.0000000000000000   0.00000
 O    3   0.1250038619329103   0.9441828675855037   0.2898051908544307   1.0000000000000000   0.00000
 O    3   0.1874606345837071   0.9374112064630093   0.3311955152881071   1.0000000000000000   0.00000
 O    3   0.1939454735228712   0.8749966841567712   0.3726502663228348   1.0000000000000000   0.00000
 O    3   0.1250010460563237   0.9309872349536216   0.3724857192214710   1.0000000000000000   0.00000
 O    3   0.1873304791148588   0.9377483299618595   0.4139441065933829   1.0000000000000000   0.00000
 O    3   0.1816312077058260   0.8749720616573456   0.4551349342828061   1.0000000000000000   0.00000
 O    3   0.1249962440865023   0.9431726045397016   0.4553771289790227   1.0000000000000000   0.00000
 O    3   0.1873210853908869   0.9370300405308106   0.4968134169233043   1.0000000000000000   0.00000
 O    3   0.1900395306914347   0.8748650781175771   0.5385467140767489   1.0000000000000000   0.00000
 O    3   0.1249993326297047   0.9341756608125854   0.5383227532290594   1.0000000000000000   0.00000
 O    3   0.1869286064516330   0.9374681947124763   0.5795910004679239   1.0000000000000000   0.00000
 O    3   0.1869565262493303   0.8746481723481062   0.6228023792042354   1.0000000000000000   0.00000
 O    3   0.1249997839969380   0.9373997946782988   0.6230066293189171   1.0000000000000000   0.00000
 O    3   0.1872979074957830   0.9368585409556920   0.6640148117864564   1.0000000000000000   0.00000
 O    3   0.1874694056881017   0.8745809016410258   0.7072518739415541   1.0000000000000000   0.00000
 O    3   0.1250026944095675   0.9370314889651266   0.7072930478036394   1.0000000000000000   0.00000
 O    3   0.1874579031772325   0.9368841442643758   0.7481533952049227   1.0000000000000000   0.00000
 O    3   0.1874819540005916   0.8745832684332197   0.7913382193157781   1.0000000000000000   0.00000
 O    3   0.1250062117780496   0.9370619393340709   0.7913714980234299   1.0000000000000000   0.00000
 O    3   0.1874997963022963   0.9368978318203942   0.8321668852662009   1.0000000000000000   0.00000
 O    3   0.1876057280240222   0.8746186753650999   0.8752613525982149   1.0000000000000000   0.00000
 O    3   0.1250065839191301   0.9370586807535045   0.8753182259990830   1.0000000000000000   0.00000
 O    3   0.1876946263221954   0.9368865486538470   0.9160830189439052   1.0000000000000000   0.00000
 O    3   0.1876531243130073   0.8747369335279866   0.9590778779162688   1.0000000000000000   0.00000
 O    3   0.1250126707030899   0.9374345084732304   0.9590410713694997   1.0000000000000000   0.00000
 O    3   0.3146999400867053   0.0625054304233868  -0.0001483096305624   1.0000000000000000   0.00000
 O    3   0.3163936787488005  -0.0000668922247947   0.0414760997101610   1.0000000000000000   0.00000
 O    3   0.2503845797030128   0.0601425861749893   0.0423239368526131   1.0000000000000000   0.00000
 O    3   0.3130187864329633   0.0618149670971662   0.0836451437964912   1.0000000000000000   0.00000
 O    3   0.3071793851119191   0.0000229455969043   0.1252183725649185   1.0000000000000000   0.00000
 O    3   0.2502391333037029   0.0682417595970837   0.1248535880636810   1.0000000000000000   0.00000
 O    3   0.3130511477062231   0.0629968159137409   0.1659611144680880   1.0000000000000000   0.00000
 O    3   0.3192887111221006   0.0000180228723531   0.2069878128117462   1.0000000000000000   0.00000
 O    3   0.2501533722841763   0.0559619259721663   0.2071630906020054   1.0000000000000000   0.00000
 O    3   0.3126522885551298   0.0623407247099975   0.2484426000328744   1.0000000000000000   0.00000
 O    3   0.3057490660944266   0.0000082045128443   0.2897377154901210   1.0000000000000000   0.00000
 O    3   0.2500045986831707   0.0692318487356641   0.2897411366990985   1.0000000000000000   0.00000
 O    3   0.3123252300013340   0.0623954378067715   0.3310585502193751   1.0000000000000000   0.00000
 O    3   0.3189003942343658   0.0000039924578581   0.3725801765353148   1.0000000000000000   0.00000
 O    3   0.2498593709524348   0.0559354087571850   0.3724149957653775   1.0000000000000000   0.00000
 O    3   0.3120072528162982   0.0628848871913429   0.4138138295544286   1.0000000000000000   0.00000
 O    3   0.3063334722369389  -0.0000056610152048   0.4549443837543635   1.0000000000000000   0.00000
 O    3   0.2497729155535323   0.0682546679732608   0.4552607733289915   1.0000000000000000   0.00000
 O    3   0.3117127281103713   0.0619468646695232   0.4967060738561244   1.0000000000000000   0.00000
 O    3   0.3134311709194267  -0.0001006269280272   0.5383385104981336   1.0000000000000000   0.00000
 O    3   0.2496232141847476   0.0593575000741204   0.5383277666009599   1.0000000000000000   0.00000
 O    3   0.3106434200659551   0.0624557538613244   0.5797841986942440   1.0000000000000000   0.00000
 O    3   0.3109394873634240  -0.0005084911951826   0.6227219101260660   1.0000000000000000   0.00000
 O    3   0.2496701979616888   0.0622255883074457   0.6231824143929751   1.0000000000000000   0.00000
 O    3   0.3118933110306777   0.0610331092210868   0.6643096908134832   1.0000000000000000   0.00000
 O    3   0.3122237547787635  -0.0006860775653659   0.7072621676084117   1.0000000000000000   0.00000
 O    3   0.2499312574534483   0.0617250225439108   0.7074074553494383   1.0000000000000000   0.00000
 O    3   0.3123705526772356   0.0609859680731292   0.7483929235750263   1.0000000000000000   0.00000
 O    3   0.3123635449498311  -0.0007088945138115   0.7912383530713087   1.0000000000000000   0.00000
 O    3   0.2499966622380458   0.0617429622367374   0.7914629870989489   1.0000000000000000   0.00000
 O    3   0.3124699691387059   0.0610045236289429   0.8323620114158387   1.0000000000000000   0.00000
 O    3   0.3125841882800018  -0.0006855414166400   0.8750975886903676   1.0000000000000000   0.00000
 O    3   0.2500804405186283   0.0617558862262887   0.8753890782109928   1.0000000000000000   0.00000
 O    3   0.3129224295981150   0.0608948208151813   0.9162433905867221   1.0000000000000000   0.00000
 O    3   0.3133041125462148  -0.0004916566841735   0.9590353200239267   1.0000000000000000   0.00000
 O    3   0.2504737312401791   0.0622943033788136   0.9591845596150979   1.0000000000000000   0.00000
 O    3   0.3145850100021334   0.1864955387039848  -0.0001533545745508   1.0000000000000000   0.00000
 O    3   0.3117687747409674   0.1249274261251582   0.0425268518379009   1.0000000000000000   0.00000
 O    3   0.2503835703550242   0.1896483261173185   0.0424206780378571   1.0000000000000000   0.00000
 O    3   0.3131076502973246   0.1881486850454494   0.0836436309800742   1.0000000000000000   0.00000
 O    3   0.3186748476972562   0.1250233688064521   0.1244056704804109   1.0000000000000000   0.00000
 O    3   0.2502404369596438   0.1817955236092050   0.1248029192679287   1.0000000000000000   0.00000
 O    3   0.3130056673132648   0.1870459588464641   0.1659591672775598   1.0000000000000000   0.00000
 O    3   0.3061276870277973   0.1250183483841678   0.2073994497564569   1.0000000000000000   0.00000
 O    3   0.2501542751253394   0.1940700469228761   0.2071863367844499   1.0000000000000000   0.00000
 O    3   0.3126784191781011   0.1876861963199926   0.2484426114813714   1.0000000000000000   0.00000
 O    3   0.3192640582606691   0.1250082886690586   0.2897020334820716   1.0000000000000000   0.00000
 O    3   0.2500049460221255   0.1807794744955942   0.2897272430653656   1.0000000000000000   0.00000
 O    3   0.3123100015055189   0.1876186197913253   0.3310592263919556   1.0000000000000000   0.00000
 O    3   0.3057172160650173   0.1250043365971785   0.3722573262730464   1.0000000000000000   0.00000
 O    3   0.2498584177410540   0.1940632249326481   0.3724270940624495   1.0000000000000000   0.00000
 O    3   0.3120162893475393   0.1871177326828340   0.4138127503195244   1.0000000000000000   0.00000
 O    3   0.3179123517800665   0.1249967377166482   0.4556095743538386   1.0000000000000000   0.00000
 O    3   0.2497764798280241   0.1817085408295427   0.4552421868577885   1.0000000000000000   0.00000
 O    3   0.3117027857470292   0.1879792033828326   0.4967175186673536   1.0000000000000000   0.00000
 O    3   0.3082717300760083   0.1249144667654150   0.5375647201844538   1.0000000000000000   0.00000
 O    3   0.2496212559328144   0.1902614354166053   0.5384189218487025   1.0000000000000000   0.00000
 O    3   0.3107000681129030   0.1867160650296781   0.5797905912129210   1.0000000000000000   0.00000
 O    3   0.3117940531190847   0.1244876675610594   0.6230645004446891   1.0000000000000000   0.00000
 O    3   0.2496685856033377   0.1865409195768883   0.6231345121547659   1.0000000000000000   0.00000
 O    3   0.3118565990285098   0.1863002634147032   0.6643084866505977   1.0000000000000000   0.00000
 O    3   0.3121720542428071   0.1243110422284162   0.7071923776432254   1.0000000000000000   0.00000
 O    3   0.2499303830012947   0.1867726241301403   0.7074200954039079   1.0000000000000000   0.00000
 O    3   0.3123737627714151   0.1859457391634744   0.7483924479819503   1.0000000000000000   0.00000
 O    3   0.3123833988575243   0.1242911511391836   0.7912306017405896   1.0000000000000000   0.00000
 O    3   0.2499974249367626   0.1867264899902720   0.7914584658071279   1.0000000000000000   0.00000
 O    3   0.3124644486371165   0.1859218379877604   0.8323612686192536   1.0000000000000000   0.00000
 O    3   0.3125283853875704   0.1243162816632136   0.8752038776839817   1.0000000000000000   0.00000
 O    3   0.2500801199168009   0.1868027055049736   0.8754011631385322   1.0000000000000000   0.00000
 O    3   0.3129580146766047   0.1863045322872220   0.9162421784177411   1.0000000000000000   0.00000
 O    3   0.3141685573769173   0.1245017564257128   0.9585225091784508   1.0000000000000000   0.00000
 O    3   0.2504756625064173   0.1866674043520924   0.9591281585042070   1.0000000000000000   0.00000
 O    3   0.3146997102535098   0.3125054093118209  -0.0001483601697010   1.0000000000000000   0.00000
 O    3   0.3163937799643562   0.2499331945499597   0.0414760717564027   1.0000000000000000   0.00000
 O    3   0.2503845018645808   0.3101427995669248   0.0423239238310488   1.0000000000000000   0.00000
 O    3   0.3130188390445561   0.3118148396443051   0.0836451553029592   1.0000000000000000   0.00000
 O    3   0.3071793822005227   0.2500229438501058   0.1252183966979828   1.0000000000000000   0.00000
 O    3   0.2502391977151731   0.3182418471117371   0.1248535769635126   1.0000000000000000   0.00000
 O    3   0.3130510398285418   0.3129968496351674   0.1659611194307930   1.0000000000000000   0.00000
 O    3   0.3192887446893492   0.2500179874913773   0.2069877995093393   1.0000000000000000   0.00000
 O    3   0.2501533548104911   0.3059619230609070   0.2071631554801960   1.0000000000000000   0.00000
 O    3   0.3126522731724828   0.3123404962762140   0.2484426336629675   1.0000000000000000   0.00000
 O    3   0.3057493164793423   0.2500082394451554   0.2897379200395590   1.0000000000000000   0.00000
 O    3   0.2500046253089641   0.3192317557409677   0.2897412612181788   1.0000000000000000   0.00000
 O    3   0.3123254234241705   0.3123958099753444   0.3310585349145004   1.0000000000000000   0.00000
 O    3   0.3189005139459392   0.2500039901702542   0.3725800368644582   1.0000000000000000   0.00000
 O    3   0.2498594163210930   0.3059354335897683   0.3724148747487572   1.0000000000000000   0.00000
 O    3   0.3120072178789295   0.3128846312922380   0.4138138300262046   1.0000000000000000   0.00000
 O    3   0.3063335441672077   0.2499944485071324   0.4549445678927344   1.0000000000000000   0.00000
 O    3   0.2497728927073453   0.3182547923093481   0.4552608264921447   1.0000000000000000   0.00000
 O    3   0.3117128003485129   0.3119468693620806   0.4967060701231450   1.0000000000000000   0.00000
 O    3   0.3134309212884914   0.2498994302664963   0.5383385085216597   1.0000000000000000   0.00000
 O    3   0.2496232519649712   0.3093577324760114   0.5383277246593662   1.0000000000000000   0.00000
 O    3   0.3106434188671322   0.3124556764819126   0.5797842026467890   1.0000000000000000   0.00000
 O    3   0.3109394864900040   0.2494915588132287   0.6227219168236571   1.0000000000000000   0.00000
 O    3   0.2496702152765585   0.3122255147338939   0.6231825655814179   1.0000000000000000   0.00000
 O    3   0.3118934722563548   0.3110331124407943   0.6643096870805819   1.0000000000000000   0.00000
 O    3   0.3122237050444435   0.2493138864012631   0.7072621927515113   1.0000000000000000   0.00000
 O    3   0.2499311893324908   0.3117250402695740   0.7074074849942065   1.0000000000000000   0.00000
 O    3   0.3123704535268912   0.3109861614101694   0.7483928553262401   1.0000000000000000   0.00000
 O    3   0.3123636412675167   0.2492910528234508   0.7912384252070286   1.0000000000000000   0.00000
 O    3   0.2499967198721557   0.3117428958556696   0.7914629644810292   1.0000000000000000   0.00000
 O    3   0.3124699754598826   0.3110044374499754   0.8323619691883574   1.0000000000000000   0.00000
 O    3   0.3125841593846727   0.2493145310954333   0.8750975559713468   1.0000000000000000   0.00000
 O    3   0.2500804834934789   0.3117559767382899   0.8753891600088516   1.0000000000000000   0.00000
 O    3   0.3129227833389798   0.3108948023189231   0.9162433893243672   1.0000000000000000   0.00000
 O    3   0.3133041270348156   0.2495083089091873   0.9590352577698018   1.0000000000000000   0.00000
 O    3   0.2504737010636590   0.3122943134144385   0.9591844542113236   1.0000000000000000   0.00000
 O    3   0.3145849274541089   0.4364953597528241  -0.0001533195061349   1.0000000000000000   0.00000
 O    3   0.3117686414996948   0.3749274179991565   0.0425269766643697   1.0000000000000000   0.00000
 O    3   0.2503835231380258   0.4396483552315594   0.0424205974039744   1.0000000000000000   0.00000
 O    3   0.3131078096733506   0.4381485408431229   0.0836436151145784   1.0000000000000000   0.00000
 O    3   0.3186747570999424   0.3750233535403025   0.1244057087111330   1.0000000000000000   0.00000
 O    3   0.2502403683693690   0.4317953055931712   0.1248029203435967   1.0000000000000000   0.00000
 O    3   0.3130057951086104   0.4370459645322510   0.1659591331971323   1.0000000000000000   0.00000
 O    3   0.3061275940325837   0.3750183412851600   0.2073993759956923   1.0000000000000000   0.00000
 O    3   0.2501542139936576   0.4440701558454718   0.2071864085249626   1.0000000000000000   0.00000
 O    3   0.3126783390963530   0.4376859796742998   0.2484426980768103   1.0000000000000000   0.00000
 O    3   0.3192641550234079   0.3750083089521555   0.2897019985562082   1.0000000000000000   0.00000
 O    3   0.2500048859310654   0.4307792498003774   0.2897272510361956   1.0000000000000000   0.00000
 O    3   0.3123099030130384   0.4376184938901634   0.3310592617019724   1.0000000000000000   0.00000
 O    3   0.3057174292861142   0.3750044001746415   0.3722575080508825   1.0000000000000000   0.00000
 O    3   0.2498584036258394   0.4440632062653617   0.3724271732579679   1.0000000000000000   0.00000
 O    3   0.3120166136486286   0.4371176737004616   0.4138127944905057   1.0000000000000000   0.00000
 O    3   0.3179124769721784   0.3749968292479269   0.4556095133077189   1.0000000000000000   0.00000
 O    3   0.2497765436571578   0.4317083544968081   0.4552421535675964   1.0000000000000000   0.00000
 O    3   0.3117029179096193   0.4379790694391245   0.4967175192162858   1.0000000000000000   0.00000
 O    3   0.3082716870892822   0.3749144439241705   0.5375646916375357   1.0000000000000000   0.00000
 O    3   0.2496211333265257   0.4402612929268069   0.5384188756244775   1.0000000000000000   0.00000
 O    3   0.3106998341695965   0.4367161212720759   0.5797906198694274   1.0000000000000000   0.00000
 O    3   0.3117939780893836   0.3744875681950874   0.6230645064832572   1.0000000000000000   0.00000
 O    3   0.2496686110700947   0.4365408223690069   0.6231345851687321   1.0000000000000000   0.00000
 O    3   0.3118566220118704   0.4363003940702607   0.6643085110253979   1.0000000000000000   0.00000
 O    3   0.3121720198017409   0.3743110531886735   0.7071922099853528   1.0000000000000000   0.00000
 O    3   0.2499303937360011   0.4367727803550253   0.7074201087991703   1.0000000000000000   0.00000
 O    3   0.3123736979095790   0.4359457540804646   0.7483924836435158   1.0000000000000000   0.00000
 O    3   0.3123832341144792   0.3742910984424684   0.7912307686296634   1.0000000000000000   0.00000
 O    3   0.2499974087155616   0.4367264336112019   0.7914585533141237   1.0000000000000000   0.00000
 O    3   0.3124645238347444   0.4359218940589197   0.8323613052362167   1.0000000000000000   0.00000
 O    3   0.3125283885730354   0.3743163550659406   0.8752038771350965   1.0000000000000000   0.00000
 O    3   0.2500800490452881   0.4368027658917770   0.8754011485357304   1.0000000000000000   0.00000
 O    3   0.3129580290797065   0.4363045479062813   0.9162421783738549   1.0000000000000000   0.00000
 O    3   0.3141685010317443   0.3745017206661487   0.9585224613294415   1.0000000000000000   0.00000
 O    3   0.2504756758819494   0.4366674938191602   0.9591281583945331   1.0000000000000000   0.00000
 O    3   0.3146996506546542   0.5625053426947328  -0.0001482721027990   1.0000000000000000   0.00000
 O    3   0.3163937361214566   0.4999331290955840   0.0414761066712785   1.0000000000000000   0.00000
 O    3   0.2503844438412124   0.5601427716513732   0.0423239554630701   1.0000000000000000   0.00000
 O    3   0.3130189673880274   0.5618150824761726   0.0836451630768992   1.0000000000000000   0.00000
 O    3   0.3071791765149184   0.5000229396930338   0.1252182061804980   1.0000000000000000   0.00000
 O    3   0.2502389791509211   0.5682419339411330   0.1248534930137206   1.0000000000000000   0.00000
 O    3   0.3130510708097407   0.5629966309511726   0.1659611064856534   1.0000000000000000   0.00000
 O    3   0.3192887777428412   0.5000179957992785   0.2069877995852479   1.0000000000000000   0.00000
 O    3   0.2501534508575635   0.5559618485622860   0.2071632182283664   1.0000000000000000   0.00000
 O    3   0.3126525407069947   0.5623405865600514   0.2484425824107398   1.0000000000000000   0.00000
 O    3   0.3057492952428947   0.5000081828579099   0.2897379166248280   1.0000000000000000   0.00000
 O    3   0.2500047210629389   0.5692315995502273   0.2897412106242685   1.0000000000000000   0.00000
 O    3   0.3123254234928045   0.5623954790758156   0.3310585959604389   1.0000000000000000   0.00000
 O    3   0.3189006223547223   0.5000039816372196   0.3725801219341626   1.0000000000000000   0.00000
 O    3   0.2498594620584148   0.5559355002108032   0.3724149665928850   1.0000000000000000   0.00000
 O    3   0.3120072854073351   0.5628846524601058   0.4138138066398319   1.0000000000000000   0.00000
 O    3   0.3063334604201914   0.4999943887296889   0.4549445272462612   1.0000000000000000   0.00000
 O    3   0.2497729334505064   0.5682548649243042   0.4552608371863601   1.0000000000000000   0.00000
 O    3   0.3117125927795676   0.5619468655260026   0.4967061329260278   1.0000000000000000   0.00000
 O    3   0.3134308890569767   0.4998993598778645   0.5383384714106374   1.0000000000000000   0.00000
 O    3   0.2496232413981100   0.5593577732362492   0.5383277154365776   1.0000000000000000   0.00000
 O    3   0.3106435861896529   0.5624558188687132   0.5797841658875522   1.0000000000000000   0.00000
 O    3   0.3109394833217087   0.4994915202451739   0.6227219379043589   1.0000000000000000   0.00000
 O    3   0.2496702173655629   0.5622256721056625   0.6231823827719672   1.0000000000000000   0.00000
 O    3   0.3118934195933526   0.5610331387122502   0.6643096609492182   1.0000000000000000   0.00000
 O    3   0.3122237829341912   0.4993139703022806   0.7072621761725509   1.0000000000000000   0.00000
 O    3   0.2499311822439765   0.5617250172348920   0.7074074868606967   1.0000000000000000   0.00000
 O    3   0.3123706064978448   0.5609858866210139   0.7483928922832336   1.0000000000000000   0.00000
 O    3   0.3123636347562394   0.4992910633561623   0.7912384673685394   1.0000000000000000   0.00000
 O    3   0.2499967565585896   0.5617428445972605   0.7914630309073267   1.0000000000000000   0.00000
 O    3   0.3124699891952138   0.5610045331511709   0.8323620397541083   1.0000000000000000   0.00000
 O    3   0.3125842047948192   0.4993145832618981   0.8750976169079999   1.0000000000000000   0.00000
 O    3   0.2500804453040238   0.5617560981116333   0.8753892414772886   1.0000000000000000   0.00000
 O    3   0.3129227447538864   0.5608950725185777   0.9162434594291435   1.0000000000000000   0.00000
 O    3   0.3133041293297895   0.4995082703582909   0.9590352899398625   1.0000000000000000   0.00000
 O    3   0.2504738253482588   0.5622942913217519   0.9591844755117510   1.0000000000000000   0.00000
 O    3   0.3145848827546986   0.6864955014373829  -0.0001533801790404   1.0000000000000000   0.00000
 O    3   0.3117686392044934   0.6249274389012317   0.0425268370483301   1.0000000000000000   0.00000
 O    3   0.2503835156368884   0.6896484927548029   0.0424206546954715   1.0000000000000000   0.00000
 O    3   0.3131077662243081   0.6881486875629894   0.0836436290038606   1.0000000000000000   0.00000
 O    3   0.3186748591720175   0.6250232936400477   0.1244057804735440   1.0000000000000000   0.00000
 O    3   0.2502403555246969   0.6817954677778517   0.1248028963424696   1.0000000000000000   0.00000
 O    3   0.3130057055731517   0.6870459799288261   0.1659591870298453   1.0000000000000000   0.00000
 O    3   0.3061276484937109   0.6250182773154299   0.2073993445502076   1.0000000000000000   0.00000
 O    3   0.2501542713423107   0.6940701049807559   0.2071864030461520   1.0000000000000000   0.00000
 O    3   0.3126781902870878   0.6876859775163389   0.2484426758211097   1.0000000000000000   0.00000
 O    3   0.3192641217987769   0.6250082650298839   0.2897020563525194   1.0000000000000000   0.00000
 O    3   0.2500048831653248   0.6807792787437745   0.2897273144980755   1.0000000000000000   0.00000
 O    3   0.3123100561550760   0.6876186101732393   0.3310592148414974   1.0000000000000000   0.00000
 O    3   0.3057173321807155   0.6250043946315024   0.3722574785267564   1.0000000000000000   0.00000
 O    3   0.2498584622590633   0.6940631922220419   0.3724272190537408   1.0000000000000000   0.00000
 O    3   0.3120164833354778   0.6871175431817277   0.4138127060718460   1.0000000000000000   0.00000
 O    3   0.3179125122520810   0.6249966897914903   0.4556095179189940   1.0000000000000000   0.00000
 O    3   0.2497764720870952   0.6817083003783656   0.4552422322469807   1.0000000000000000   0.00000
 O    3   0.3117029059040109   0.6879791571590926   0.4967174393949937   1.0000000000000000   0.00000
 O    3   0.3082717934427863   0.6249143823796517   0.5375647108188439   1.0000000000000000   0.00000
 O    3   0.2496212597175961   0.6902612384656102   0.5384188746363638   1.0000000000000000   0.00000
 O    3   0.3107000304355101   0.6867160639166998   0.5797906678831414   1.0000000000000000   0.00000
 O    3   0.3117941480665001   0.6244875939527834   0.6230644889161477   1.0000000000000000   0.00000
 O    3   0.2496686855172690   0.6865407208790310   0.6231344671384228   1.0000000000000000   0.00000
 O    3   0.3118566399087726   0.6863002446959663   0.6643085409994249   1.0000000000000000   0.00000
 O    3   0.3121720035494123   0.6243110682773676   0.7071923981749860   1.0000000000000000   0.00000
 O    3   0.2499304210779756   0.6867727539294364   0.7074201359186714   1.0000000000000000   0.00000
 O    3   0.3123737378973871   0.6859457773548271   0.7483924522859617   1.0000000000000000   0.00000
 O    3   0.3123834829060707   0.6242911440149684   0.7912306941885370   1.0000000000000000   0.00000
 O    3   0.2499974728536521   0.6867264175638932   0.7914585204852823   1.0000000000000000   0.00000
 O    3   0.3124646814006337   0.6859218404712488   0.8323613358473008   1.0000000000000000   0.00000
 O    3   0.3125285579473345   0.6243162875888449   0.8752038706572263   1.0000000000000000   0.00000
 O    3   0.2500801152344291   0.6868027814251393   0.8754011256983275   1.0000000000000000   0.00000
 O    3   0.3129579065079241   0.6863043698457929   0.9162422520244039   1.0000000000000000   0.00000
 O    3   0.3141683654101295   0.6245017169503995   0.9585226778352255   1.0000000000000000   0.00000
 O    3   0.2504756200162737   0.6866675127262557   0.9591280939444989   1.0000000000000000   0.00000
 O    3   0.3146997648860924   0.8125054678832961  -0.0001483001992329   1.0000000000000000   0.00000
 O    3   0.3163937282433725   0.7499331998967806   0.0414760831970626   1.0000000000000000   0.00000
 O    3   0.2503845219023652   0.8101428036774436   0.0423240065620436   1.0000000000000000   0.00000
 O    3   0.3130189279978513   0.8118148991748593   0.0836451609466048   1.0000000000000000   0.00000
 O    3   0.3071793393851829   0.7500229378269226   0.1252184269795588   1.0000000000000000   0.00000
 O    3   0.2502390974588617   0.8182417349357053   0.1248536895366964   1.0000000000000000   0.00000
 O    3   0.3130511046682144   0.8129966386922692   0.1659611311457812   1.0000000000000000   0.00000
 O    3   0.3192888618322823   0.7500179483323925   0.2069877938519592   1.0000000000000000   0.00000
 O    3   0.2501534240668983   0.8059619234033240   0.2071631188085339   1.0000000000000000   0.00000
 O    3   0.3126524809915190   0.8123406373100397   0.2484425939832029   1.0000000000000000   0.00000
 O    3   0.3057490184836223   0.7500081341610387   0.2897376800589574   1.0000000000000000   0.00000
 O    3   0.2500046824545427   0.8192318204776656   0.2897411946602270   1.0000000000000000   0.00000
 O    3   0.3123253242809908   0.8123955097402633   0.3310586150318803   1.0000000000000000   0.00000
 O    3   0.3189004725009140   0.7500039723644039   0.3725801717372934   1.0000000000000000   0.00000
 O    3   0.2498594064598730   0.8059354950727210   0.3724148859589526   1.0000000000000000   0.00000
 O    3   0.3120071568241556   0.8128848616562266   0.4138138262714234   1.0000000000000000   0.00000
 O    3   0.3063333992794825   0.7499943736811887   0.4549443799773727   1.0000000000000000   0.00000
 O    3   0.2497728714880422   0.8182547563444239   0.4552608316963923   1.0000000000000000   0.00000
 O    3   0.3117129594676688   0.8119468245771526   0.4967060647432492   1.0000000000000000   0.00000
 O    3   0.3134310438776409   0.7498993971257772   0.5383385485971166   1.0000000000000000   0.00000
 O    3   0.2496232747942979   0.8093575295312067   0.5383277970144268   1.0000000000000000   0.00000
 O    3   0.3106434109891418   0.8124558449177718   0.5797842233544354   1.0000000000000000   0.00000
 O    3   0.3109393433497100   0.7494915863351955   0.6227219944490398   1.0000000000000000   0.00000
 O    3   0.2496702039559422   0.8122257583532365   0.6231824600681513   1.0000000000000000   0.00000
 O    3   0.3118934758529863   0.8110331541260599   0.6643097519698257   1.0000000000000000   0.00000
 O    3   0.3122236919429441   0.7493138866067965   0.7072621994490305   1.0000000000000000   0.00000
 O    3   0.2499312437833098   0.8117250342067773   0.7074074382213293   1.0000000000000000   0.00000
 O    3   0.3123706906609113   0.8109860958855423   0.7483928784273629   1.0000000000000000   0.00000
 O    3   0.3123635360547873   0.7492911281102375   0.7912384873513265   1.0000000000000000   0.00000
 O    3   0.2499968262112186   0.8117429787978848   0.7914630384834490   1.0000000000000000   0.00000
 O    3   0.3124699855335521   0.8110047115371491   0.8323619980759205   1.0000000000000000   0.00000
 O    3   0.3125843231298430   0.7493144545931799   0.8750976630220931   1.0000000000000000   0.00000
 O    3   0.2500805324726534   0.8117561241432515   0.8753891906420438   1.0000000000000000   0.00000
 O    3   0.3129226258983200   0.8108948707038831   0.9162434571560211   1.0000000000000000   0.00000
 O    3   0.3133040621611591   0.7495083447374509   0.9590353727257631   1.0000000000000000   0.00000
 O    3   0.2504736658354985   0.8122942011015553   0.9591846212102358   1.0000000000000000   0.00000
 O    3   0.3145850526462596   0.9364954248149882  -0.0001533621944656   1.0000000000000000   0.00000
 O    3   0.3117685935294788   0.8749274221970011   0.0425270533785057   1.0000000000000000   0.00000
 O    3   0.2503835519783605   0.9396482899807176   0.0424205401016055   1.0000000000000000   0.00000
 O    3   0.3131078202401422   0.9381487092788534   0.0836435914318872   1.0000000000000000   0.00000
 O    3   0.3186747576137276   0.8750232999919336   0.1244057088538020   1.0000000000000000   0.00000
 O    3   0.2502404383639581   0.9317954208521932   0.1248029046430323   1.0000000000000000   0.00000
 O    3   0.3130057707894897   0.9370459735406513   0.1659591467898147   1.0000000000000000   0.00000
 O    3   0.3061276378753364   0.8750183507384989   0.2073992717887554   1.0000000000000000   0.00000
 O    3   0.2501542705476323   0.9440699765345109   0.2071863915174576   1.0000000000000000   0.00000
 O    3   0.3126782882999548   0.9376859938716102   0.2484426023130748   1.0000000000000000   0.00000
 O    3   0.3192640522665606   0.8750082943349726   0.2897020561768201   1.0000000000000000   0.00000
 O    3   0.2500048686478055   0.9307792917591685   0.2897271459179405   1.0000000000000000   0.00000
 O    3   0.3123100731100378   0.9376186967255195   0.3310592440252846   1.0000000000000000   0.00000
 O    3   0.3057173681454821   0.8750043798503612   0.3722573970145298   1.0000000000000000   0.00000
 O    3   0.2498584231168503   0.9440631024804480   0.3724270441162934   1.0000000000000000   0.00000
 O    3   0.3120163514470405   0.9371175181092093   0.4138127688637910   1.0000000000000000   0.00000
 O    3   0.3179123927115001   0.8749967548803607   0.4556095306552544   1.0000000000000000   0.00000
 O    3   0.2497764233804624   0.9317083449066194   0.4552423127710721   1.0000000000000000   0.00000
 O    3   0.3117027684151639   0.9379792158504185   0.4967174290741578   1.0000000000000000   0.00000
 O    3   0.3082716045411553   0.8749144382913375   0.5375646783741485   1.0000000000000000   0.00000
 O    3   0.2496211735214606   0.9402613398522620   0.5384187971207293   1.0000000000000000   0.00000
 O    3   0.3106998817802441   0.9367160556102605   0.5797905813311400   1.0000000000000000   0.00000
 O    3   0.3117940915332592   0.8744876472154450   0.6230645920142148   1.0000000000000000   0.00000
 O    3   0.2496685678436289   0.9365409134458877   0.6231345691386500   1.0000000000000000   0.00000
 O    3   0.3118566689888994   0.9363003174991483   0.6643084958735557   1.0000000000000000   0.00000
 O    3   0.3121718835633139   0.8743111161104491   0.7071922989197301   1.0000000000000000   0.00000
 O    3   0.2499303596190682   0.9367728511204528   0.7074201529370506   1.0000000000000000   0.00000
 O    3   0.3123737374041110   0.9359457067778568   0.7483924320834875   1.0000000000000000   0.00000
 O    3   0.3123833250198633   0.8742911171438517   0.7912306357771125   1.0000000000000000   0.00000
 O    3   0.2499974147970367   0.9367263344162056   0.7914584607563313   1.0000000000000000   0.00000
 O    3   0.3124646116112810   0.9359218351446783   0.8323612205618696   1.0000000000000000   0.00000
 O    3   0.3125284481567148   0.8743163052802582   0.8752039010705260   1.0000000000000000   0.00000
 O    3   0.2500801200484877   0.9368026774691943   0.8754010759608052   1.0000000000000000   0.00000
 O    3   0.3129579519948675   0.9363045244092071   0.9162421851152059   1.0000000000000000   0.00000
 O    3   0.3141684229195780   0.8745016998068352   0.9585225824668127   1.0000000000000000   0.00000
 O    3   0.2504756595777786   0.9366675151582688   0.9591281277615772   1.0000000000000000   0.00000
 O    3   0.4393305059998451   0.0624746293835413  -0.0009583359373479   1.0000000000000000   0.00000
 O    3   0.4367208771418167  -0.0000796227498303   0.0404868538635659   1.0000000000000000   0.00000
 O    3   0.3754382606144342   0.0648760732830351   0.0417270701338803   1.0000000000000000   0.00000
 O    3   0.4382816497030973   0.0619491930111203   0.0821330177441958   1.0000000000000000   0.00000
 O    3   0.4436714356288304   0.0000119318549972   0.1239097401749047   1.0000000000000000   0.00000
 O    3   0.3754467409654180   0.0566416564875461   0.1241414231216988   1.0000000000000000   0.00000
 O    3   0.4379616782784003   0.0629150117566856   0.1650333581363504   1.0000000000000000   0.00000
 O    3   0.4311196332504665   0.0000110092288819   0.2062543957454507   1.0000000000000000   0.00000
 O    3   0.3752765527110251   0.0691393857663668   0.2068257213032278   1.0000000000000000   0.00000
 O    3   0.4376831720471604   0.0623836273120261   0.2477877187703283   1.0000000000000000   0.00000
 O    3   0.4442609962258321   0.0000048918187537   0.2891134060589803   1.0000000000000000   0.00000
 O    3   0.3750052320676533   0.0557213047668715   0.2894195837233606   1.0000000000000000   0.00000
 O    3   0.4373295645490089   0.0623398334851983   0.3304014808937294   1.0000000000000000   0.00000
 O    3   0.4307177805366016   0.0000028089714067   0.3718500337790210   1.0000000000000000   0.00000
 O    3   0.3747361570141124   0.0691375996165576   0.3720294443511534   1.0000000000000000   0.00000
 O    3   0.4369576777351428   0.0629738975968043   0.4128770270145212   1.0000000000000000   0.00000
 O    3   0.4428912510358106  -0.0000041928062246   0.4536157819167350   1.0000000000000000   0.00000
 O    3   0.3745835143751379   0.0565938390092986   0.4546975240573241   1.0000000000000000   0.00000
 O    3   0.4369587018442798   0.0617799489721551   0.4951826474008214   1.0000000000000000   0.00000
 O    3   0.4335859391978554  -0.0001023411255179   0.5373502604553235   1.0000000000000000   0.00000
 O    3   0.3745982119978702   0.0649439064894426   0.5371340302524324   1.0000000000000000   0.00000
 O    3   0.4352687361017544   0.0624884120887973   0.5789629547007531   1.0000000000000000   0.00000
 O    3   0.4367517107105943  -0.0005318528310665   0.6197773070398568   1.0000000000000000   0.00000
 O    3   0.3742829612848731   0.0605253671286705   0.6215011811631086   1.0000000000000000   0.00000
 O    3   0.4370209733398573   0.0608552868307975   0.6625619545419598   1.0000000000000000   0.00000
 O    3   0.4374962189343268  -0.0007172185895682   0.7037090278300425   1.0000000000000000   0.00000
 O    3   0.3748946876499115   0.0603544015709172   0.7054777965960903   1.0000000000000000   0.00000
 O    3   0.4374842460437669   0.0609759886575474   0.7464376664338879   1.0000000000000000   0.00000
 O    3   0.4377497643589626  -0.0007280323401321   0.7875619285609398   1.0000000000000000   0.00000
 O    3   0.3750470722504638   0.0602505616352557   0.7894455477454477   1.0000000000000000   0.00000
 O    3   0.4375752998047880   0.0609660255563696   0.8304121553843932   1.0000000000000000   0.00000
 O    3   0.4378523723054170  -0.0006880780279524   0.8715467493802878   1.0000000000000000   0.00000
 O    3   0.3751735597189150   0.0603688074351497   0.8734163476907203   1.0000000000000000   0.00000
 O    3   0.4380601588701246   0.0610250947207030   0.9145035189094043   1.0000000000000000   0.00000
 O    3   0.4391080801563370  -0.0004941054069221   0.9560976890852719   1.0000000000000000   0.00000
 O    3   0.3757619706708286   0.0605706285231649   0.9573740866029382   1.0000000000000000   0.00000
 O    3   0.4392938895692289   0.1867212756380920  -0.0009640500410898   1.0000000000000000   0.00000
 O    3   0.4416991782081331   0.1249348793951482   0.0412702385492463   1.0000000000000000   0.00000
 O    3   0.3754186384512632   0.1846184919577765   0.0416379030471627   1.0000000000000000   0.00000
 O    3   0.4382657801830591   0.1880086084955170   0.0821213065850833   1.0000000000000000   0.00000
 O    3   0.4321480792057640   0.1250143990888719   0.1232129062696556   1.0000000000000000   0.00000
 O    3   0.3754510586656166   0.1933781808464836   0.1241687272293796   1.0000000000000000   0.00000
 O    3   0.4379843727901950   0.1871076842618840   0.1650340257011717   1.0000000000000000   0.00000
 O    3   0.4442841817959998   0.1250110628868891   0.2065977718694971   1.0000000000000000   0.00000
 O    3   0.3752756324527031   0.1808858491655420   0.2068090108209991   1.0000000000000000   0.00000
 O    3   0.4376672973786245   0.1876324013135397   0.2477871469492756   1.0000000000000000   0.00000
 O    3   0.4307453290891342   0.1250054936784857   0.2891356718265841   1.0000000000000000   0.00000
 O    3   0.3750049991829172   0.1942886962366898   0.2894278577137428   1.0000000000000000   0.00000
 O    3   0.4373333549842878   0.1876686992274708   0.3304012708771008   1.0000000000000000   0.00000
 O    3   0.4438995202836148   0.1250026155194597   0.3714473269648844   1.0000000000000000   0.00000
 O    3   0.3747376507556308   0.1808655234773532   0.3720283613610988   1.0000000000000000   0.00000
 O    3   0.4369757947180687   0.1870292627325798   0.4128790997464371   1.0000000000000000   0.00000
 O    3   0.4313421054695895   0.1249962712336826   0.4544285615357964   1.0000000000000000   0.00000
 O    3   0.3745789917594766   0.1933807672616227   0.4546859418294505   1.0000000000000000   0.00000
 O    3   0.4368913132612119   0.1881259542986449   0.4951839159878464   1.0000000000000000   0.00000
 O    3   0.4383668361564998   0.1248911250673219   0.5362800814964060   1.0000000000000000   0.00000
 O    3   0.3746186265727544   0.1845023711370765   0.5372076659120090   1.0000000000000000   0.00000
 O    3   0.4353650962906013   0.1864580889963325   0.5789686028359646   1.0000000000000000   0.00000
 O    3   0.4358551253036135   0.1244622055898726   0.6203088937422601   1.0000000000000000   0.00000
 O    3   0.3742790014536174   0.1865218473330600   0.6214741935071166   1.0000000000000000   0.00000
 O    3   0.4369941288390140   0.1862772112172608   0.6625637881163915   1.0000000000000000   0.00000
 O    3   0.4375510671330363   0.1242845003683169   0.7035985572751410   1.0000000000000000   0.00000
 O    3   0.3748902939086943   0.1853075249058403   0.7054904990272167   1.0000000000000000   0.00000
 O    3   0.4374851806930943   0.1858905835060794   0.7464384032011087   1.0000000000000000   0.00000
 O    3   0.4377301674750566   0.1242720563632590   0.7875702484135824   1.0000000000000000   0.00000
 O    3   0.3750470611645989   0.1852555385000177   0.7894463085965008   1.0000000000000000   0.00000
 O    3   0.4375767120959643   0.1859251921646003   0.8304126745589057   1.0000000000000000   0.00000
 O    3   0.4379041810464103   0.1243090161414936   0.8716174587666879   1.0000000000000000   0.00000
 O    3   0.3751777931862348   0.1853224946509432   0.8734002107174019   1.0000000000000000   0.00000
 O    3   0.4380844478806193   0.1862951776155579   0.9145049785553953   1.0000000000000000   0.00000
 O    3   0.4382760462055668   0.1245025675011262   0.9557518165488903   1.0000000000000000   0.00000
 O    3   0.3757648632273133   0.1865325172438186   0.9574141087908733   1.0000000000000000   0.00000
 O    3   0.4393303556321242   0.3124745563335812  -0.0009583464230503   1.0000000000000000   0.00000
 O    3   0.4367207626536869   0.2499204448457731   0.0404869767248035   1.0000000000000000   0.00000
 O    3   0.3754382751201208   0.3148761714157052   0.0417269888413640   1.0000000000000000   0.00000
 O    3   0.4382814546020187   0.3119494824948406   0.0821330905388474   1.0000000000000000   0.00000
 O    3   0.4436713868192572   0.2500119014687166   0.1239097342348827   1.0000000000000000   0.00000
 O    3   0.3754467570812841   0.3066415872980557   0.1241414929186804   1.0000000000000000   0.00000
 O    3   0.4379617287149836   0.3129150413164916   0.1650333758025411   1.0000000000000000   0.00000
 O    3   0.4311196748669326   0.2500109767487994   0.2062543454590713   1.0000000000000000   0.00000
 O    3   0.3752765286659820   0.3191393670989708   0.2068257627400364   1.0000000000000000   0.00000
 O    3   0.4376831266115022   0.3123836114275774   0.2477877416077494   1.0000000000000000   0.00000
 O    3   0.4442608766853527   0.2500049774245619   0.2891134666661399   1.0000000000000000   0.00000
 O    3   0.3750053519710894   0.3057214035847209   0.2894195482744383   1.0000000000000000   0.00000
 O    3   0.4373294115815745   0.3123398737282742   0.3304014882499458   1.0000000000000000   0.00000
 O    3   0.4307177594714807   0.2500026922335742   0.3718500610532895   1.0000000000000000   0.00000
 O    3   0.3747361808538029   0.3191374209907931   0.3720294791232169   1.0000000000000000   0.00000
 O    3   0.4369577178787853   0.3129737282189565   0.4128769891897712   1.0000000000000000   0.00000
 O    3   0.4428913603009081   0.2499957169727265   0.4536158700057185   1.0000000000000000   0.00000
 O    3   0.3745834648976518   0.3065936523341302   0.4546975215866503   1.0000000000000000   0.00000
 O    3   0.4369588302389987   0.3117800374457492   0.4951825934035772   1.0000000000000000   0.00000
 O    3   0.4335859662570887   0.2498976777045572   0.5373502123319670   1.0000000000000000   0.00000
 O    3   0.3745982619206500   0.3149438736072378   0.5371340390580426   1.0000000000000000   0.00000
 O    3   0.4352688340634007   0.3124883430268685   0.5789629556669573   1.0000000000000000   0.00000
 O    3   0.4367516296186256   0.2494681065633606   0.6197774988526178   1.0000000000000000   0.00000
 O    3   0.3742829908787245   0.3105254501903411   0.6215011076770532   1.0000000000000000   0.00000
 O    3   0.4370207051270586   0.3108552735922989   0.6625619629410653   1.0000000000000000   0.00000
 O    3   0.4374961775343703   0.2492827886207394   0.7037090945857287   1.0000000000000000   0.00000
 O    3   0.3748947374687087   0.3103545257362808   0.7054780352589458   1.0000000000000000   0.00000
 O    3   0.4374841946320610   0.3109759228759657   0.7464376681355929   1.0000000000000000   0.00000
 O    3   0.4377496734877400   0.2492719916025028   0.7875620185932658   1.0000000000000000   0.00000
 O    3   0.3750470471608575   0.3102506119864725   0.7894456518382874   1.0000000000000000   0.00000
 O    3   0.4375753457047971   0.3109662084811523   0.8304122419035780   1.0000000000000000   0.00000
 O    3   0.4378523902535452   0.2493119458629211   0.8715467073286249   1.0000000000000000   0.00000
 O    3   0.3751735650109053   0.3103690136341439   0.8734163506883972   1.0000000000000000   0.00000
 O    3   0.4380602297725318   0.3110251460650701   0.9145035653530624   1.0000000000000000   0.00000
 O    3   0.4391082214471326   0.2495059313286432   0.9560976714083547   1.0000000000000000   0.00000
 O    3   0.3757619563535299   0.3105707525168109   0.9573741680384613   1.0000000000000000   0.00000
 O    3   0.4392939032700536   0.4367211068425003  -0.0009640994163581   1.0000000000000000   0.00000
 O    3   0.4416992826776563   0.3749349037638782   0.0412702091241536   1.0000000000000000   0.00000
 O    3   0.3754185616915950   0.4346184032439694   0.0416378029792909   1.0000000000000000   0.00000
 O    3   0.4382657612073186   0.4380084451805039   0.0821213285439826   1.0000000000000000   0.00000
 O    3   0.4321480264574865   0.3750145194565703   0.1232130479060578   1.0000000000000000   0.00000
 O    3   0.3754510847486502   0.4433782699023726   0.1241686750656307   1.0000000000000000   0.00000
 O    3   0.4379843555099207   0.4371078298342886   0.1650340364503222   1.0000000000000000   0.00000
 O    3   0.4442842550959700   0.3750111407876306   0.2065977711779460   1.0000000000000000   0.00000
 O    3   0.3752756300039045   0.4308857948759415   0.2068091252169482   1.0000000000000000   0.00000
 O    3   0.4376675156020919   0.4376323619544742   0.2477872431632921   1.0000000000000000   0.00000
 O    3   0.4307452650373114   0.3750054341817162   0.2891356820264633   1.0000000000000000   0.00000
 O    3   0.3750050602277662   0.4442887116507261   0.2894280270064179   1.0000000000000000   0.00000
 O    3   0.4373334985992537   0.4376686406219003   0.3304013240950766   1.0000000000000000   0.00000
 O    3   0.4438996014617260   0.3750026179939916   0.3714473766694205   1.0000000000000000   0.00000
 O    3   0.3747376878507408   0.4308655173117215   0.3720282877322065   1.0000000000000000   0.00000
 O    3   0.4369756630007892   0.4370293802694667   0.4128791135038497   1.0000000000000000   0.00000
 O    3   0.4313420227501794   0.3749962084698288   0.4544285380503701   1.0000000000000000   0.00000
 O    3   0.3745790701800918   0.4433809138614582   0.4546859046968344   1.0000000000000000   0.00000
 O    3   0.4368909855348561   0.4381260715955506   0.4951838556660034   1.0000000000000000   0.00000
 O    3   0.4383666564517761   0.3748912261546137   0.5362801239213824   1.0000000000000000   0.00000
 O    3   0.3746185520742330   0.4345023815844203   0.5372077987646103   1.0000000000000000   0.00000
 O    3   0.4353652072681958   0.4364581199605251   0.5789686346768210   1.0000000000000000   0.00000
 O    3   0.4358550252012203   0.3744621243947696   0.6203089037554279   1.0000000000000000   0.00000
 O    3   0.3742789898249873   0.4365218072065094   0.6214742093286005   1.0000000000000000   0.00000
 O    3   0.4369941571313266   0.4362773456061052   0.6625637379400002   1.0000000000000000   0.00000
 O    3   0.4375509422678068   0.3742845061910775   0.7035985109413002   1.0000000000000000   0.00000
 O    3   0.3748902705471263   0.4353075057248526   0.7054906070440667   1.0000000000000000   0.00000
 O    3   0.4374851991891310   0.4358906812792723   0.7464383812531081   1.0000000000000000   0.00000
 O    3   0.4377300976859570   0.3742720419944217   0.7875702525857343   1.0000000000000000   0.00000
 O    3   0.3750470864877443   0.4352553989223522   0.7894464987106981   1.0000000000000000   0.00000
 O    3   0.4375767860210658   0.4359252386964157   0.8304126864169520   1.0000000000000000   0.00000
 O    3   0.4379042235024611   0.3743092037589992   0.8716175985367332   1.0000000000000000   0.00000
 O    3   0.3751776999173698   0.4353225972369399   0.8734003103020379   1.0000000000000000   0.00000
 O    3   0.4380845098260169   0.4362952977214264   0.9145050121530462   1.0000000000000000   0.00000
 O    3   0.4382762059414791   0.3745025691626422   0.9557519125103749   1.0000000000000000   0.00000
 O    3   0.3757648560687233   0.4365323608307842   0.9574141775556486   1.0000000000000000   0.00000
 O    3   0.4393303681343325   0.5624744841024331  -0.0009582943361031   1.0000000000000000   0.00000
 O    3   0.4367210255060765   0.4999202743343675   0.0404870058206594   1.0000000000000000   0.00000
 O    3   0.3754383230047637   0.5648759734371337   0.0417269393123768   1.0000000000000000   0.00000
 O    3   0.4382816140465524   0.5619493074483012   0.0821330760457587   1.0000000000000000   0.00000
 O    3   0.4436715740080224   0.5000118597124894   0.1239096488689335   1.0000000000000000   0.00000
 O    3   0.3754468033562577   0.5566413959989471   0.1241415330707320   1.0000000000000000   0.00000
 O    3   0.4379618480843668   0.5629149571585842   0.1650333932600425   1.0000000000000000   0.00000
 O    3   0.4311195599505556   0.5000109939582515   0.2062544243690748   1.0000000000000000   0.00000
 O    3   0.3752765838465245   0.5691394320071914   0.2068257862803384   1.0000000000000000   0.00000
 O    3   0.4376832346435142   0.5623835813697040   0.2477878288074612   1.0000000000000000   0.00000
 O    3   0.4442611926629493   0.5000048813151675   0.2891134267446311   1.0000000000000000   0.00000
 O    3   0.3750053758733967   0.5557212878121147   0.2894196331780343   1.0000000000000000   0.00000
 O    3   0.4373295858215550   0.5623397469999875   0.3304015472980109   1.0000000000000000   0.00000
 O    3   0.4307176930222734   0.5000026605538395   0.3718502025030602   1.0000000000000000   0.00000
 O    3   0.3747362199015563   0.5691375083343607   0.3720295286192076   1.0000000000000000   0.00000
 O    3   0.4369579310141173   0.5629739289036615   0.4128771076596421   1.0000000000000000   0.00000
 O    3   0.4428915623895884   0.4999957129367391   0.4536158575550754   1.0000000000000000   0.00000
 O    3   0.3745835511451106   0.5565936871003875   0.4546975730479599   1.0000000000000000   0.00000
 O    3   0.4369588034880603   0.5617798872323583   0.4951826528466977   1.0000000000000000   0.00000
 O    3   0.4335860563408653   0.4998976937639869   0.5373502909676637   1.0000000000000000   0.00000
 O    3   0.3745982209547555   0.5649436684356632   0.5371339843356359   1.0000000000000000   0.00000
 O    3   0.4352687629898349   0.5624884879347531   0.5789629578629829   1.0000000000000000   0.00000
 O    3   0.4367518201983954   0.4994681987190221   0.6197774250702698   1.0000000000000000   0.00000
 O    3   0.3742829503067351   0.5605254959170384   0.6215010545250313   1.0000000000000000   0.00000
 O    3   0.4370207072678571   0.5608552509172998   0.6625619763141415   1.0000000000000000   0.00000
 O    3   0.4374960764283886   0.4992827876959621   0.7037091067729467   1.0000000000000000   0.00000
 O    3   0.3748946207226816   0.5603543599544771   0.7054778423258397   1.0000000000000000   0.00000
 O    3   0.4374840076585004   0.5609760037287246   0.7464377198821827   1.0000000000000000   0.00000
 O    3   0.4377496118848000   0.4992719487697855   0.7875619540333553   1.0000000000000000   0.00000
 O    3   0.3750471595703390   0.5602506780937400   0.7894457496575498   1.0000000000000000   0.00000
 O    3   0.4375755916074600   0.5609660046114576   0.8304122876883063   1.0000000000000000   0.00000
 O    3   0.4378525015908298   0.4993119021913571   0.8715467583836171   1.0000000000000000   0.00000
 O    3   0.3751735850829460   0.5603690391523699   0.8734164353298611   1.0000000000000000   0.00000
 O    3   0.4380602358695329   0.5610251138337538   0.9145036066361675   1.0000000000000000   0.00000
 O    3   0.4391080191016561   0.4995059156926254   0.9560977292704265   1.0000000000000000   0.00000
 O    3   0.3757619008476507   0.5605707105577292   0.9573741729572020   1.0000000000000000   0.00000
 O    3   0.4392939829067245   0.6867212509420505  -0.0009640901603424   1.0000000000000000   0.00000
 O    3   0.4416990733961478   0.6249348908047664   0.0412702968945392   1.0000000000000000   0.00000
 O    3   0.3754186968172107   0.6846184993220106   0.0416378977660564   1.0000000000000000   0.00000
 O    3   0.4382657741547276   0.6880085835428056   0.0821213431469764   1.0000000000000000   0.00000
 O    3   0.4321480608809407   0.6250143619475973   0.1232129863105735   1.0000000000000000   0.00000
 O    3   0.3754510140863287   0.6933783110054629   0.1241687794263193   1.0000000000000000   0.00000
 O    3   0.4379844051244380   0.6871077571337698   0.1650340492853812   1.0000000000000000   0.00000
 O    3   0.4442842177610041   0.6250110582224966   0.2065978025024912   1.0000000000000000   0.00000
 O    3   0.3752756532097394   0.6808858418014681   0.2068090714062114   1.0000000000000000   0.00000
 O    3   0.4376674296596163   0.6876324750813734   0.2477872566023331   1.0000000000000000   0.00000
 O    3   0.4307453333706900   0.6250054650286649   0.2891356791279590   1.0000000000000000   0.00000
 O    3   0.3750049934472757   0.6942886981209131   0.2894279768781799   1.0000000000000000   0.00000
 O    3   0.4373334893183715   0.6876687125942994   0.3304012224793446   1.0000000000000000   0.00000
 O    3   0.4438997254551531   0.6250026498988553   0.3714473847505256   1.0000000000000000   0.00000
 O    3   0.3747376770270694   0.6808655507078224   0.3720283173550861   1.0000000000000000   0.00000
 O    3   0.4369757801266424   0.6870294905277415   0.4128791296001222   1.0000000000000000   0.00000
 O    3   0.4313421099223751   0.6249962023467579   0.4544285538280660   1.0000000000000000   0.00000
 O    3   0.3745789869642618   0.6933807223912304   0.4546859939493544   1.0000000000000000   0.00000
 O    3   0.4368909545708639   0.6881259625534274   0.4951839065670742   1.0000000000000000   0.00000
 O    3   0.4383665817131292   0.6248911853599902   0.5362800871726837   1.0000000000000000   0.00000
 O    3   0.3746185729678745   0.6845025324655267   0.5372076687119461   1.0000000000000000   0.00000
 O    3   0.4353651021135642   0.6864583102150547   0.5789686349294900   1.0000000000000000   0.00000
 O    3   0.4358550616113869   0.6244621881040182   0.6203088788209618   1.0000000000000000   0.00000
 O    3   0.3742789334114525   0.6865218326389160   0.6214742289161133   1.0000000000000000   0.00000
 O    3   0.4369942549560191   0.6862773958543422   0.6625637651145562   1.0000000000000000   0.00000
 O    3   0.4375511842315371   0.6242844831395127   0.7035985966918390   1.0000000000000000   0.00000
 O    3   0.3748904059873904   0.6853076300604133   0.7054904786384061   1.0000000000000000   0.00000
 O    3   0.4374854043614869   0.6858904998105787   0.7464384208014383   1.0000000000000000   0.00000
 O    3   0.4377301664305153   0.6242721164934238   0.7875703213179222   1.0000000000000000   0.00000
 O    3   0.3750470638415077   0.6852555741225566   0.7894463509205482   1.0000000000000000   0.00000
 O    3   0.4375766430554258   0.6859253168946495   0.8304127485612197   1.0000000000000000   0.00000
 O    3   0.4379042427351273   0.6243091944080966   0.8716175922783908   1.0000000000000000   0.00000
 O    3   0.3751777873809141   0.6853224842045977   0.8734004221617173   1.0000000000000000   0.00000
 O    3   0.4380845532408369   0.6862952771871594   0.9145050123726512   1.0000000000000000   0.00000
 O    3   0.4382761339600046   0.6245025627914127   0.9557518099612282   1.0000000000000000   0.00000
 O    3   0.3757648624053372   0.6865323609163247   0.9574141464395860   1.0000000000000000   0.00000
 O    3   0.4393302753104321   0.8124745773782166  -0.0009583437001660   1.0000000000000000   0.00000
 O    3   0.4367208738709160   0.7499203361099728   0.0404869464211889   1.0000000000000000   0.00000
 O    3   0.3754383549794595   0.8148761018835540   0.0417270111408332   1.0000000000000000   0.00000
 O    3   0.4382816472027573   0.8119493839508047   0.0821330552945170   1.0000000000000000   0.00000
 O    3   0.4436715704116139   0.7500119362785371   0.1239096892189008   1.0000000000000000   0.00000
 O    3   0.3754467581089241   0.8066414722103463   0.1241415261975814   1.0000000000000000   0.00000
 O    3   0.4379618194665479   0.8129150278382492   0.1650333918876588   1.0000000000000000   0.00000
 O    3   0.4311198509240134   0.7500110125904503   0.2062544114464182   1.0000000000000000   0.00000
 O    3   0.3752766251547862   0.8191394417690488   0.2068257674284858   1.0000000000000000   0.00000
 O    3   0.4376830441147788   0.8123833098666950   0.2477877401580040   1.0000000000000000   0.00000
 O    3   0.4442611061760707   0.7500048759087632   0.2891135387580007   1.0000000000000000   0.00000
 O    3   0.3750052861411745   0.8057212859281809   0.2894196137685081   1.0000000000000000   0.00000
 O    3   0.4373295421395507   0.8123399685114514   0.3304015394698183   1.0000000000000000   0.00000
 O    3   0.4307177961213012   0.7500027238016593   0.3718499830321806   1.0000000000000000   0.00000
 O    3   0.3747361722566711   0.8191376114339853   0.3720295740746627   1.0000000000000000   0.00000
 O    3   0.4369577159949812   0.8129737870302961   0.4128770239072049   1.0000000000000000   0.00000
 O    3   0.4428913871890741   0.7499957382031279   0.4536159135726559   1.0000000000000000   0.00000
 O    3   0.3745835635786050   0.8065938338714569   0.4546975263630691   1.0000000000000000   0.00000
 O    3   0.4369588878000377   0.8117800558221342   0.4951825980919227   1.0000000000000000   0.00000
 O    3   0.4335860316789683   0.7498977063788106   0.5373501850698175   1.0000000000000000   0.00000
 O    3   0.3745981915149668   0.8149437057708093   0.5371340235436579   1.0000000000000000   0.00000
 O    3   0.4352687708678015   0.8124884702647435   0.5789629259234333   1.0000000000000000   0.00000
 O    3   0.4367517997840314   0.7494681711801827   0.6197774348420246   1.0000000000000000   0.00000
 O    3   0.3742829605997119   0.8105254829013657   0.6215011270010888   1.0000000000000000   0.00000
 O    3   0.4370207565226396   0.8108551988023104   0.6625619487883690   1.0000000000000000   0.00000
 O    3   0.4374962461478273   0.7492827757079296   0.7037092035029926   1.0000000000000000   0.00000
 O    3   0.3748947195680177   0.8103542823729404   0.7054778337727571   1.0000000000000000   0.00000
 O    3   0.4374839897447921   0.8109760104763148   0.7464376793676047   1.0000000000000000   0.00000
 O    3   0.4377496246095929   0.7492719717874219   0.7875619799451524   1.0000000000000000   0.00000
 O    3   0.3750470651433915   0.8102506808337301   0.7894456821276953   1.0000000000000000   0.00000
 O    3   0.4375753649014574   0.8109659990281221   0.8304122163209675   1.0000000000000000   0.00000
 O    3   0.4378523475580760   0.7493119985773171   0.8715467317032707   1.0000000000000000   0.00000
 O    3   0.3751735102243854   0.8103691350587267   0.8734163842200680   1.0000000000000000   0.00000
 O    3   0.4380599959490387   0.8110250633456974   0.9145035610707238   1.0000000000000000   0.00000
 O    3   0.4391078828969887   0.7495059055021429   0.9560975856576694   1.0000000000000000   0.00000
 O    3   0.3757618996830074   0.8105708086905473   0.9573741426317814   1.0000000000000000   0.00000
 O    3   0.4392940543229024   0.9367209840480637  -0.0009640504585229   1.0000000000000000   0.00000
 O    3   0.4416992523644578   0.8749349238684264   0.0412702598167717   1.0000000000000000   0.00000
 O    3   0.3754186165126820   0.9346184023879949   0.0416379180121711   1.0000000000000000   0.00000
 O    3   0.4382657629712397   0.9380087438435353   0.0821212938489462   1.0000000000000000   0.00000
 O    3   0.4321482124471726   0.8750144361488535   0.1232128456626586   1.0000000000000000   0.00000
 O    3   0.3754510858963532   0.9433782536328614   0.1241687931178225   1.0000000000000000   0.00000
 O    3   0.4379845241512174   0.9371076159113819   0.1650340287315816   1.0000000000000000   0.00000
 O    3   0.4442840894862617   0.8750110996446292   0.2065979006047804   1.0000000000000000   0.00000
 O    3   0.3752756595806025   0.9308859010578928   0.2068090388299403   1.0000000000000000   0.00000
 O    3   0.4376673636432399   0.9376325013595349   0.2477871804261308   1.0000000000000000   0.00000
 O    3   0.4307452962064519   0.8750053778008877   0.2891354584606562   1.0000000000000000   0.00000
 O    3   0.3750050050892938   0.9442886751718512   0.2894279750326083   1.0000000000000000   0.00000
 O    3   0.4373331688280387   0.9376686235606494   0.3304012659360399   1.0000000000000000   0.00000
 O    3   0.4438996172178154   0.8750026917173502   0.3714473864303524   1.0000000000000000   0.00000
 O    3   0.3747375613742095   0.9308656757289515   0.3720283689151415   1.0000000000000000   0.00000
 O    3   0.4369757768726058   0.9370292613453572   0.4128790985057292   1.0000000000000000   0.00000
 O    3   0.4313421316723444   0.8749962582319843   0.4544284329981150   1.0000000000000000   0.00000
 O    3   0.3745790385312802   0.9433807544173521   0.4546860627583318   1.0000000000000000   0.00000
 O    3   0.4368912568303601   0.9381260116025770   0.4951838454442041   1.0000000000000000   0.00000
 O    3   0.4383666374414875   0.8748912468067107   0.5362800062424850   1.0000000000000000   0.00000
 O    3   0.3746185871309479   0.9345022856771795   0.5372075449281162   1.0000000000000000   0.00000
 O    3   0.4353650774517016   0.9364581378742308   0.5789685452811630   1.0000000000000000   0.00000
 O    3   0.4358548537340566   0.8744622423425982   0.6203088878021207   1.0000000000000000   0.00000
 O    3   0.3742789496983228   0.9365218147076751   0.6214741772572842   1.0000000000000000   0.00000
 O    3   0.4369941484141558   0.9362772258429197   0.6625637594158615   1.0000000000000000   0.00000
 O    3   0.4375512312718805   0.8742844369672653   0.7035985567262322   1.0000000000000000   0.00000
 O    3   0.3748903190483387   0.9353076160172276   0.7054905706360299   1.0000000000000000   0.00000
 O    3   0.4374853324137811   0.9358906494418309   0.7464384133025189   1.0000000000000000   0.00000
 O    3   0.4377301896533299   0.8742720715368933   0.7875701984566303   1.0000000000000000   0.00000
 O    3   0.3750471202021141   0.9352555900500529   0.7894464081713289   1.0000000000000000   0.00000
 O    3   0.4375767548686910   0.9359253063962871   0.8304127397776602   1.0000000000000000   0.00000
 O    3   0.4379041282811434   0.8743092130244452   0.8716176649629866   1.0000000000000000   0.00000
 O    3   0.3751776564854722   0.9353224117606758   0.8734003330184775   1.0000000000000000   0.00000
 O    3   0.4380845369196262   0.9362953027565477   0.9145050223640658   1.0000000000000000   0.00000
 O    3   0.4382762427284158   0.8745024944582457   0.9557518849516249   1.0000000000000000   0.00000
 O    3   0.3757649338558678   0.9365322543747262   0.9574142335074167   1.0000000000000000   0.00000
 O    3   0.5629756675063218   0.0618975311071906  -0.0007449919314917   1.0000000000000000   0.00000
 O    3   0.5661227600339007  -0.0001220379905275   0.0409269137301289   1.0000000000000000   0.00000
 O    3   0.5003931285618857   0.0594753333288477   0.0405100356287075   1.0000000000000000   0.00000
 O    3   0.5627117741675282   0.0628278384904217   0.0820400922703706   1.0000000000000000   0.00000
 O    3   0.5569875679175034  -0.0000199455544411   0.1232434278284542   1.0000000000000000   0.00000
 O    3   0.5002348039264038   0.0682458765137623   0.1235991178308941   1.0000000000000000   0.00000
 O    3   0.5626411317234612   0.0621909516768469   0.1649100807866642   1.0000000000000000   0.00000
 O    3   0.5690818620510392  -0.0000029878767820   0.2064331116306040   1.0000000000000000   0.00000
 O    3   0.5001436604665700   0.0559493080125267   0.2064237562623192   1.0000000000000000   0.00000
 O    3   0.5625428380259970   0.0625985318717355   0.2476514257642742   1.0000000000000000   0.00000
 O    3   0.5558165951949234  -0.0000003459147912   0.2889915612500285   1.0000000000000000   0.00000
 O    3   0.5000031361182417   0.0692281673591790   0.2891132911403045   1.0000000000000000   0.00000
 O    3   0.5624338998766273   0.0625748074305053   0.3302636459976133   1.0000000000000000   0.00000
 O    3   0.5689460535611101  -0.0000032776562138   0.3714261473655275   1.0000000000000000   0.00000
 O    3   0.4998637911767358   0.0559347047726432   0.3716720515498663   1.0000000000000000   0.00000
 O    3   0.5624179415712297   0.0622437395203871   0.4127464274965415   1.0000000000000000   0.00000
 O    3   0.5566677521759874  -0.0000114138030057   0.4541563067508054   1.0000000000000000   0.00000
 O    3   0.4997980492476041   0.0682389775956502   0.4539952296208828   1.0000000000000000   0.00000
 O    3   0.5622086149898289   0.0627834682841546   0.4950901117983129   1.0000000000000000   0.00000
 O    3   0.5643306253274948  -0.0000877253284345   0.5361544152474783   1.0000000000000000   0.00000
 O    3   0.4996563815457984   0.0600262178251659   0.5365160143312679   1.0000000000000000   0.00000
 O    3   0.5619193666732214   0.0619317606118361   0.5790534318444085   1.0000000000000000   0.00000
 O    3   0.5618416799284103  -0.0003118891103924   0.6198874090941137   1.0000000000000000   0.00000
 O    3   0.4995687783379053   0.0622644685671656   0.6196574600993884   1.0000000000000000   0.00000
 O    3   0.5622675560304309   0.0620180110245639   0.6627286106656166   1.0000000000000000   0.00000
 O    3   0.5624995267539888  -0.0004228261449250   0.7035124885009801   1.0000000000000000   0.00000
 O    3   0.4999734287156027   0.0617255201948046   0.7034383470422372   1.0000000000000000   0.00000
 O    3   0.5625013468181381   0.0618342246854607   0.7466462434144299   1.0000000000000000   0.00000
 O    3   0.5625481221612989  -0.0004501315737400   0.7874693827927599   1.0000000000000000   0.00000
 O    3   0.5000683683325664   0.0617206335502298   0.7873674575209731   1.0000000000000000   0.00000
 O    3   0.5625220532680389   0.0618305035124866   0.8306705552393799   1.0000000000000000   0.00000
 O    3   0.5626134343489392  -0.0004313280536003   0.8716019832469574   1.0000000000000000   0.00000
 O    3   0.5001098407511909   0.0617234446829233   0.8714250451527846   1.0000000000000000   0.00000
 O    3   0.5627185057631232   0.0620165025774065   0.9148167322069414   1.0000000000000000   0.00000
 O    3   0.5624743973048939  -0.0003499989459522   0.9558501004058814   1.0000000000000000   0.00000
 O    3   0.5003518935380270   0.0622286402403259   0.9556541127608034   1.0000000000000000   0.00000
 O    3   0.5630390753339490   0.1874869103328085  -0.0007471199566681   1.0000000000000000   0.00000
 O    3   0.5600864881805794   0.1248766340702011   0.0402740840970460   1.0000000000000000   0.00000
 O    3   0.5003949362279464   0.1901885142677605   0.0404371534099970   1.0000000000000000   0.00000
 O    3   0.5626761277668701   0.1870121547689305   0.0820363443542941   1.0000000000000000   0.00000
 O    3   0.5683453089450249   0.1249814806405930   0.1237295570372330   1.0000000000000000   0.00000
 O    3   0.5002316461486231   0.1817500455288031   0.1235968856430815   1.0000000000000000   0.00000
 O    3   0.5626361137661334   0.1877731618220322   0.1649090141841135   1.0000000000000000   0.00000
 O    3   0.5560652484670617   0.1249974661889777   0.2061866639378859   1.0000000000000000   0.00000
 O    3   0.5001440696481517   0.1940587085835822   0.2064309852905838   1.0000000000000000   0.00000
 O    3   0.5625512219125418   0.1873940049839460   0.2476515237880688   1.0000000000000000   0.00000
 O    3   0.5691888847525715   0.1249993400215859   0.2890055359556836   1.0000000000000000   0.00000
 O    3   0.5000034261339082   0.1807753997626257   0.2891102421365365   1.0000000000000000   0.00000
 O    3   0.5624371904670977   0.1874193957715083   0.3302639343967268   1.0000000000000000   0.00000
 O    3   0.5559143036442413   0.1249972790945513   0.3716363275758443   1.0000000000000000   0.00000
 O    3   0.4998625333522855   0.1940629514431331   0.3716646056844586   1.0000000000000000   0.00000
 O    3   0.5623827334788041   0.1877439783285605   0.4127467641735830   1.0000000000000000   0.00000
 O    3   0.5680477962244361   0.1249881222510057   0.4537359934982264   1.0000000000000000   0.00000
 O    3   0.4997970297894784   0.1817422602757048   0.4540327017345473   1.0000000000000000   0.00000
 O    3   0.5622835993507375   0.1871143165047085   0.4950887403679891   1.0000000000000000   0.00000
 O    3   0.5597004137999354   0.1249112784775724   0.5366625155285445   1.0000000000000000   0.00000
 O    3   0.4996567055951455   0.1896908419464173   0.5364295805245424   1.0000000000000000   0.00000
 O    3   0.5618241211333925   0.1874047882455173   0.5790524643153068   1.0000000000000000   0.00000
 O    3   0.5623934144352352   0.1246891520597779   0.6197346514233824   1.0000000000000000   0.00000
 O    3   0.4995675628526863   0.1866139130629602   0.6197106028881002   1.0000000000000000   0.00000
 O    3   0.5623027927685069   0.1868469201780052   0.6627300946272485   1.0000000000000000   0.00000
 O    3   0.5624324317188663   0.1245761219320734   0.7035479563655004   1.0000000000000000   0.00000
 O    3   0.4999737962785670   0.1867712423078217   0.7034284458427542   1.0000000000000000   0.00000
 O    3   0.5624929186422312   0.1868649451664950   0.7466464305801360   1.0000000000000000   0.00000
 O    3   0.5625645561851051   0.1245503364166149   0.7874696805736773   1.0000000000000000   0.00000
 O    3   0.5000677048959862   0.1867045026850299   0.7873707341301818   1.0000000000000000   0.00000
 O    3   0.5625272534706196   0.1868592206252420   0.8306703025188361   1.0000000000000000   0.00000
 O    3   0.5625605514462008   0.1245682745201472   0.8715618331503384   1.0000000000000000   0.00000
 O    3   0.5001103500395524   0.1867712114192643   0.8714149361128969   1.0000000000000000   0.00000
 O    3   0.5626891915652726   0.1868428623804318   0.9148177398034004   1.0000000000000000   0.00000
 O    3   0.5630464070161388   0.1246493088765608   0.9560250202132401   1.0000000000000000   0.00000
 O    3   0.5003532511648167   0.1865634915848911   0.9556953321728074   1.0000000000000000   0.00000
 O    3   0.5629756104932626   0.3118975584747048  -0.0007450236734122   1.0000000000000000   0.00000
 O    3   0.5661227238976790   0.2498780805772860   0.0409269039584350   1.0000000000000000   0.00000
 O    3   0.5003931469384290   0.3094753800835041   0.0405101167677171   1.0000000000000000   0.00000
 O    3   0.5627119826272293   0.3128278939963967   0.0820401216958417   1.0000000000000000   0.00000
 O    3   0.5569874946174472   0.2499800054132428   0.1232433879725318   1.0000000000000000   0.00000
 O    3   0.5002347602374593   0.3182458929547318   0.1235990676213551   1.0000000000000000   0.00000
 O    3   0.5626411197985833   0.3121910301147606   0.1649101131105693   1.0000000000000000   0.00000
 O    3   0.5690819740561149   0.2499970250179900   0.2064331017051994   1.0000000000000000   0.00000
 O    3   0.5001435840682543   0.3059493277073094   0.2064236517478596   1.0000000000000000   0.00000
 O    3   0.5625426670555311   0.3125985582100665   0.2476514282235743   1.0000000000000000   0.00000
 O    3   0.5558166907590609   0.2499996999742871   0.2889916348351699   1.0000000000000000   0.00000
 O    3   0.5000032228562912   0.3192282206215896   0.2891133077305601   1.0000000000000000   0.00000
 O    3   0.5624338810942351   0.3125748705436567   0.3302635841827606   1.0000000000000000   0.00000
 O    3   0.5689461482686047   0.2499967695259451   0.3714260628889487   1.0000000000000000   0.00000
 O    3   0.4998638444953433   0.3059345490954629   0.3716719234512166   1.0000000000000000   0.00000
 O    3   0.5624179473170535   0.3122437211440112   0.4127464259484064   1.0000000000000000   0.00000
 O    3   0.5566676502753561   0.2499886389329398   0.4541563209473476   1.0000000000000000   0.00000
 O    3   0.4997980645412760   0.3182390195547593   0.4539952341884442   1.0000000000000000   0.00000
 O    3   0.5622085276807044   0.3127835723427770   0.4950901340868656   1.0000000000000000   0.00000
 O    3   0.5643306772196917   0.2499123343561390   0.5361543809035396   1.0000000000000000   0.00000
 O    3   0.4996563374802846   0.3100262149138551   0.5365160614554892   1.0000000000000000   0.00000
 O    3   0.5619194175207958   0.3119316260687116   0.5790534321187781   1.0000000000000000   0.00000
 O    3   0.5618416708345686   0.2496880288041208   0.6198874800109718   1.0000000000000000   0.00000
 O    3   0.4995687879114124   0.3122645125985035   0.6196574519745778   1.0000000000000000   0.00000
 O    3   0.5622673873034126   0.3120180353093591   0.6627285755089496   1.0000000000000000   0.00000
 O    3   0.5624995122953159   0.2495770711839050   0.7035125466925003   1.0000000000000000   0.00000
 O    3   0.4999734264259661   0.3117255235859641   0.7034384089669481   1.0000000000000000   0.00000
 O    3   0.5625013807580637   0.3118340319304896   0.7466462356955945   1.0000000000000000   0.00000
 O    3   0.5625480498410528   0.2495498708925763   0.7874694341770310   1.0000000000000000   0.00000
 O    3   0.5000682649419231   0.3117206544955174   0.7873674547760166   1.0000000000000000   0.00000
 O    3   0.5625217683366631   0.3118305137368048   0.8306705551403211   1.0000000000000000   0.00000
 O    3   0.5626134459449010   0.2495686716550330   0.8716019067194460   1.0000000000000000   0.00000
 O    3   0.5001098092012408   0.3117234955474382   0.8714249813615850   1.0000000000000000   0.00000
 O    3   0.5627184652768177   0.3120163969431604   0.9148167041100860   1.0000000000000000   0.00000
 O    3   0.5624744200174473   0.2496499555838669   0.9558500238783246   1.0000000000000000   0.00000
 O    3   0.5003520096534316   0.3122286586509893   0.9556541264853781   1.0000000000000000   0.00000
 O    3   0.5630391653832370   0.4374867710273162  -0.0007471527856376   1.0000000000000000   0.00000
 O    3   0.5600866222781931   0.3748766760974849   0.0402739748506127   1.0000000000000000   0.00000
 O    3   0.5003949885141948   0.4401883608174584   0.0404371898619892   1.0000000000000000   0.00000
 O    3   0.5626761905684819   0.4370123001015065   0.0820363335945614   1.0000000000000000   0.00000
 O    3   0.5683453358330912   0.3749815076314136   0.1237295535787293   1.0000000000000000   0.00000
 O    3   0.5002315735852503   0.4317499497937978   0.1235969676821586   1.0000000000000000   0.00000
 O    3   0.5626361914761238   0.4377729360136358   0.1649090293686354   1.0000000000000000   0.00000
 O    3   0.5560651953762987   0.3749975878507806   0.2061868233831329   1.0000000000000000   0.00000
 O    3   0.5001440810577166   0.4440588062028621   0.2064310400567504   1.0000000000000000   0.00000
 O    3   0.5625515064191885   0.4373943568854637   0.2476515237448368   1.0000000000000000   0.00000
 O    3   0.5691889071876099   0.3749993391560187   0.2890054258307330   1.0000000000000000   0.00000
 O    3   0.5000036098022308   0.4307752052094321   0.2891102428391542   1.0000000000000000   0.00000
 O    3   0.5624373572365784   0.4374193353864533   0.3302639613186790   1.0000000000000000   0.00000
 O    3   0.5559143825960668   0.3749971849196323   0.3716364317498486   1.0000000000000000   0.00000
 O    3   0.4998626023229868   0.4440628247098431   0.3716647111210632   1.0000000000000000   0.00000
 O    3   0.5623828110210115   0.4377439812058728   0.4127468045674510   1.0000000000000000   0.00000
 O    3   0.5680477926275209   0.3749880767823539   0.4537357946473872   1.0000000000000000   0.00000
 O    3   0.4997971649833406   0.4317421138469449   0.4540326747137959   1.0000000000000000   0.00000
 O    3   0.5622836209811241   0.4371142481200063   0.4950887613937787   1.0000000000000000   0.00000
 O    3   0.5597002834700818   0.3749113689725331   0.5366626268524761   1.0000000000000000   0.00000
 O    3   0.4996566967749709   0.4396908484540831   0.5364294854854859   1.0000000000000000   0.00000
 O    3   0.5618242100182337   0.4374047592527239   0.5790524937735058   1.0000000000000000   0.00000
 O    3   0.5623934769474219   0.3746891200509603   0.6197346439572995   1.0000000000000000   0.00000
 O    3   0.4995675102242514   0.4366138164203857   0.6197107254198050   1.0000000000000000   0.00000
 O    3   0.5623028016568863   0.4368469471515750   0.6627300481837579   1.0000000000000000   0.00000
 O    3   0.5624323929762403   0.3745760711361202   0.7035480398100465   1.0000000000000000   0.00000
 O    3   0.4999737998543255   0.4367713246501548   0.7034283589945522   1.0000000000000000   0.00000
 O    3   0.5624929141601557   0.4368647985494427   0.7466464364100978   1.0000000000000000   0.00000
 O    3   0.5625645124859532   0.3745503469662787   0.7874696626769710   1.0000000000000000   0.00000
 O    3   0.5000676551339354   0.4367044260622058   0.7873706040222775   1.0000000000000000   0.00000
 O    3   0.5625270603080942   0.4368589719020327   0.8306703146837088   1.0000000000000000   0.00000
 O    3   0.5625604810938380   0.3745682629088785   0.8715619258177331   1.0000000000000000   0.00000
 O    3   0.5001103586439485   0.4367712689463321   0.8714150364661378   1.0000000000000000   0.00000
 O    3   0.5626892155762101   0.4368429252163995   0.9148177676696179   1.0000000000000000   0.00000
 O    3   0.5630461626255070   0.3746492965795578   0.9560248757220188   1.0000000000000000   0.00000
 O    3   0.5003533222384694   0.4365635602609114   0.9556953709307962   1.0000000000000000   0.00000
 O    3   0.5629755358404002   0.5618977827590207  -0.0007449878688646   1.0000000000000000   0.00000
 O    3   0.5661227607187030   0.4998780600906658   0.0409267985546833   1.0000000000000000   0.00000
 O    3   0.5003931946175832   0.5594752060815936   0.0405100792174571   1.0000000000000000   0.00000
 O    3   0.5627122313332926   0.5628277798333280   0.0820400956743713   1.0000000000000000   0.00000
 O    3   0.5569873755908257   0.4999800731663263   0.1232434830554830   1.0000000000000000   0.00000
 O    3   0.5002347757707739   0.5682458463714162   0.1235990138434354   1.0000000000000000   0.00000
 O    3   0.5626409808317163   0.5621910808937556   0.1649100875391158   1.0000000000000000   0.00000
 O    3   0.5690819127443015   0.4999969896376970   0.2064330285592838   1.0000000000000000   0.00000
 O    3   0.5001436683856957   0.5559492842071465   0.2064237509042727   1.0000000000000000   0.00000
 O    3   0.5625427201570047   0.5625988009135978   0.2476514739098615   1.0000000000000000   0.00000
 O    3   0.5558167231276561   0.4999997710941490   0.2889917054997234   1.0000000000000000   0.00000
 O    3   0.5000033135981840   0.5692283644817516   0.2891134473249218   1.0000000000000000   0.00000
 O    3   0.5624341608623555   0.5625749405575048   0.3302637176286486   1.0000000000000000   0.00000
 O    3   0.5689461150440254   0.4999967463423274   0.3714261451806799   1.0000000000000000   0.00000
 O    3   0.4998638054270244   0.5559346908999179   0.3716718672579761   1.0000000000000000   0.00000
 O    3   0.5624178132551982   0.5622438437331099   0.4127464377404823   1.0000000000000000   0.00000
 O    3   0.5566677900246606   0.4999886085668184   0.4541562388422987   1.0000000000000000   0.00000
 O    3   0.4997980774718166   0.5682390777841038   0.4539953704228864   1.0000000000000000   0.00000
 O    3   0.5622085481464557   0.5627834993853125   0.4950901285091789   1.0000000000000000   0.00000
 O    3   0.5643306898930891   0.4999122832380238   0.5361543988001684   1.0000000000000000   0.00000
 O    3   0.4996563060540152   0.5600261265431858   0.5365161733590106   1.0000000000000000   0.00000
 O    3   0.5619193297150648   0.5619315677542674   0.5790534790672193   1.0000000000000000   0.00000
 O    3   0.5618418611748075   0.4996880492014873   0.6198875173087269   1.0000000000000000   0.00000
 O    3   0.4995687637807948   0.5622643977335348   0.6196575199378811   1.0000000000000000   0.00000
 O    3   0.5622673743562137   0.5620179901992948   0.6627286600844201   1.0000000000000000   0.00000
 O    3   0.5624995556698548   0.4995770788222199   0.7035125628324993   1.0000000000000000   0.00000
 O    3   0.4999733047790617   0.5617254056897706   0.7034385133822939   1.0000000000000000   0.00000
 O    3   0.5625013082343499   0.5618340587330694   0.7466462828857039   1.0000000000000000   0.00000
 O    3   0.5625482162389375   0.4995498533041436   0.7874694808402811   1.0000000000000000   0.00000
 O    3   0.5000682756716180   0.5617205829254999   0.7873675277900011   1.0000000000000000   0.00000
 O    3   0.5625218276086806   0.5618306243890507   0.8306705951500204   1.0000000000000000   0.00000
 O    3   0.5626134597896875   0.4995686018659211   0.8716019055116216   1.0000000000000000   0.00000
 O    3   0.5001099100059464   0.5617233999322401   0.8714250372475099   1.0000000000000000   0.00000
 O    3   0.5627184192246378   0.5620162382693673   0.9148167365215061   1.0000000000000000   0.00000
 O    3   0.5624743704392146   0.4996500822322319   0.9558501618914832   1.0000000000000000   0.00000
 O    3   0.5003519686532401   0.5622287482377205   0.9556540506167032   1.0000000000000000   0.00000
 O    3   0.5630390938644192   0.6874865991450935  -0.0007471371949396   1.0000000000000000   0.00000
 O    3   0.5600865977880148   0.6248766645033922   0.0402740847559551   1.0000000000000000   0.00000
 O    3   0.5003949798483260   0.6901884913187669   0.0404371751495333   1.0000000000000000   0.00000
 O    3   0.5626762997992349   0.6870121466341017   0.0820363781714777   1.0000000000000000   0.00000
 O    3   0.5683453394296553   0.6249814262000365   0.1237295867039600   1.0000000000000000   0.00000
 O    3   0.5002316697829314   0.6817499938080759   0.1235969824827434   1.0000000000000000   0.00000
 O    3   0.5626362706847013   0.6877730231345295   0.1649090672263301   1.0000000000000000   0.00000
 O    3   0.5560652892276728   0.6249974365401272   0.2061868274674272   1.0000000000000000   0.00000
 O    3   0.5001441090264696   0.6940587817124760   0.2064310487525556   1.0000000000000000   0.00000
 O    3   0.5625515046106968   0.6873940877119118   0.2476515383582973   1.0000000000000000   0.00000
 O    3   0.5691890164528599   0.6249993682770032   0.2890055859238060   1.0000000000000000   0.00000
 O    3   0.5000036431156161   0.6807754756314117   0.2891102043232252   1.0000000000000000   0.00000
 O    3   0.5624374421412585   0.6874193184110311   0.3302639714089484   1.0000000000000000   0.00000
 O    3   0.5559142159585199   0.6249972351470745   0.3716364341542842   1.0000000000000000   0.00000
 O    3   0.4998625197541485   0.6940629195885208   0.3716646223403973   1.0000000000000000   0.00000
 O    3   0.5623826335546043   0.6877439251177168   0.4127468125274031   1.0000000000000000   0.00000
 O    3   0.5680476626403956   0.6249881149438131   0.4537360028087631   1.0000000000000000   0.00000
 O    3   0.4997970060356601   0.6817422347579536   0.4540327808971099   1.0000000000000000   0.00000
 O    3   0.5622836048140246   0.6871143885887794   0.4950887599775734   1.0000000000000000   0.00000
 O    3   0.5597003887957726   0.6249113746204635   0.5366625311119270   1.0000000000000000   0.00000
 O    3   0.4996566046534155   0.6896907081909125   0.5364295175235825   1.0000000000000000   0.00000
 O    3   0.5618240170234527   0.6874048289629613   0.5790524625475546   1.0000000000000000   0.00000
 O    3   0.5623933833085972   0.6246892206502751   0.6197347272921865   1.0000000000000000   0.00000
 O    3   0.4995675148483706   0.6866137211990032   0.6197107516608368   1.0000000000000000   0.00000
 O    3   0.5623026733475905   0.6868472523738992   0.6627300041889272   1.0000000000000000   0.00000
 O    3   0.5624321727012572   0.6245760488549766   0.7035480372845234   1.0000000000000000   0.00000
 O    3   0.4999738935789689   0.6867713680307376   0.7034283643746729   1.0000000000000000   0.00000
 O    3   0.5624928480427830   0.6868648096815269   0.7466464637601318   1.0000000000000000   0.00000
 O    3   0.5625644532892936   0.6245504393789341   0.7874696239191905   1.0000000000000000   0.00000
 O    3   0.5000676756238397   0.6867045217805477   0.7873706816478904   1.0000000000000000   0.00000
 O    3   0.5625271685814385   0.6868591629444172   0.8306703326795362   1.0000000000000000   0.00000
 O    3   0.5625602919801145   0.6245682642963754   0.8715620216691093   1.0000000000000000   0.00000
 O    3   0.5001103430335669   0.6867715226191943   0.8714150905956574   1.0000000000000000   0.00000
 O    3   0.5626891248761475   0.6868430450654003   0.9148178097433509   1.0000000000000000   0.00000
 O    3   0.5630461994810136   0.6246493038581860   0.9560248790159284   1.0000000000000000   0.00000
 O    3   0.5003533023379375   0.6865633997546181   0.9556954029908917   1.0000000000000000   0.00000
 O    3   0.5629755060237907   0.8118978150418871  -0.0007449700490286   1.0000000000000000   0.00000
 O    3   0.5661227233835391   0.7498780344440586   0.0409267364103185   1.0000000000000000   0.00000
 O    3   0.5003931972892131   0.8094754297491936   0.0405100549529099   1.0000000000000000   0.00000
 O    3   0.5627120687889005   0.8128278253032972   0.0820400991877401   1.0000000000000000   0.00000
 O    3   0.5569875408581089   0.7499799914760072   0.1232433999402747   1.0000000000000000   0.00000
 O    3   0.5002348557843747   0.8182458646966472   0.1235990959047482   1.0000000000000000   0.00000
 O    3   0.5626411942630913   0.8121907207477197   0.1649100929847264   1.0000000000000000   0.00000
 O    3   0.5690819190813203   0.7499969371456197   0.2064331886302054   1.0000000000000000   0.00000
 O    3   0.5001437164535756   0.8059494806440588   0.2064236953150530   1.0000000000000000   0.00000
 O    3   0.5625428196822529   0.8125988243729940   0.2476514670477555   1.0000000000000000   0.00000
 O    3   0.5558167751911895   0.7499997419165676   0.2889917065647514   1.0000000000000000   0.00000
 O    3   0.5000031970633271   0.8192283876015166   0.2891132565220819   1.0000000000000000   0.00000
 O    3   0.5624339629709832   0.8125748438970551   0.3302635818551350   1.0000000000000000   0.00000
 O    3   0.5689461010004817   0.7499967413158454   0.3714261020639357   1.0000000000000000   0.00000
 O    3   0.4998638281003706   0.8059345710168155   0.3716718771284723   1.0000000000000000   0.00000
 O    3   0.5624179451282626   0.8122438037433961   0.4127463940638684   1.0000000000000000   0.00000
 O    3   0.5566678302713881   0.7499886186563507   0.4541563557966020   1.0000000000000000   0.00000
 O    3   0.4997980824894817   0.8182389604694857   0.4539952286327313   1.0000000000000000   0.00000
 O    3   0.5622086184321741   0.8127835417211172   0.4950901054851599   1.0000000000000000   0.00000
 O    3   0.5643305756616497   0.7499123778567212   0.5361544263259346   1.0000000000000000   0.00000
 O    3   0.4996563171000816   0.8100263269188552   0.5365160281326488   1.0000000000000000   0.00000
 O    3   0.5619194089576288   0.8119319368913005   0.5790533915496836   1.0000000000000000   0.00000
 O    3   0.5618417970540522   0.7496881004252807   0.6198873255507467   1.0000000000000000   0.00000
 O    3   0.4995687231062643   0.8122644113832270   0.6196575686871002   1.0000000000000000   0.00000
 O    3   0.5622674417303973   0.8120178098435010   0.6627285958977615   1.0000000000000000   0.00000
 O    3   0.5624995264343032   0.7495770714409449   0.7035125975278681   1.0000000000000000   0.00000
 O    3   0.4999733499490099   0.8117253902415583   0.7034383704284665   1.0000000000000000   0.00000
 O    3   0.5625015022191672   0.8118341596573587   0.7466462204891716   1.0000000000000000   0.00000
 O    3   0.5625480262807884   0.7495498550168930   0.7874695267346667   1.0000000000000000   0.00000
 O    3   0.5000683494338639   0.8117206637436756   0.7873674654262752   1.0000000000000000   0.00000
 O    3   0.5625220319528925   0.8118306110648829   0.8306705902533040   1.0000000000000000   0.00000
 O    3   0.5626134086236202   0.7495686766730675   0.8716019305450604   1.0000000000000000   0.00000
 O    3   0.5001097648463085   0.8117236003425762   0.8714250349419184   1.0000000000000000   0.00000
 O    3   0.5627183764090635   0.8120163943740969   0.9148166560305174   1.0000000000000000   0.00000
 O    3   0.5624743946230681   0.7496500559607014   0.9558501623306550   1.0000000000000000   0.00000
 O    3   0.5003519306847890   0.8122284945824826   0.9556541682074275   1.0000000000000000   0.00000
 O    3   0.5630390204617477   0.9374868120096590  -0.0007471103387448   1.0000000000000000   0.00000
 O    3   0.5600864486190510   0.8748766568427280   0.0402740391906451   1.0000000000000000   0.00000
 O    3   0.5003949727411111   0.9401885348194119   0.0404372422346815   1.0000000000000000   0.00000
 O    3   0.5626760654105772   0.9370120458466270   0.0820363733401385   1.0000000000000000   0.00000
 O    3   0.5683453820739660   0.8749814221225281   0.1237296661850157   1.0000000000000000   0.00000
 O    3   0.5002316528792128   0.9317499840458939   0.1235968894309597   1.0000000000000000   0.00000
 O    3   0.5626361797840832   0.9377731320567936   0.1649090246037370   1.0000000000000000   0.00000
 O    3   0.5560653832500182   0.8749975324322030   0.2061866944722394   1.0000000000000000   0.00000
 O    3   0.5001440691859961   0.9440588637469491   0.2064311035845346   1.0000000000000000   0.00000
 O    3   0.5625513677503399   0.9373938842376142   0.2476515091962184   1.0000000000000000   0.00000
 O    3   0.5691890166241683   0.8749993741500560   0.2890056079488073   1.0000000000000000   0.00000
 O    3   0.5000035609737932   0.9307752968348129   0.2891103863859679   1.0000000000000000   0.00000
 O    3   0.5624373756505833   0.9374196236419566   0.3302639405567042   1.0000000000000000   0.00000
 O    3   0.5559142366809794   0.8749972263057680   0.3716363416954315   1.0000000000000000   0.00000
 O    3   0.4998625230181742   0.9440629312340088   0.3716645181993041   1.0000000000000000   0.00000
 O    3   0.5623826302046108   0.9377438295021976   0.4127467576624299   1.0000000000000000   0.00000
 O    3   0.5680476970639287   0.8749880702060983   0.4537359784011810   1.0000000000000000   0.00000
 O    3   0.4997971086896010   0.9317421561485004   0.4540326527766399   1.0000000000000000   0.00000
 O    3   0.5622834708360954   0.9371143267120028   0.4950887755244320   1.0000000000000000   0.00000
 O    3   0.5597005455002558   0.8749114084670402   0.5366625805739210   1.0000000000000000   0.00000
 O    3   0.4996566469722253   0.9396908529070663   0.5364295479591334   1.0000000000000000   0.00000
 O    3   0.5618240588454952   0.9374049496749386   0.5790524418183339   1.0000000000000000   0.00000
 O    3   0.5623933213940453   0.8746891969647217   0.6197347024783002   1.0000000000000000   0.00000
 O    3   0.4995674884909448   0.9366137501761087   0.6197106274820444   1.0000000000000000   0.00000
 O    3   0.5623026874596087   0.9368470571699931   0.6627300329661228   1.0000000000000000   0.00000
 O    3   0.5624322771347897   0.8745760407713077   0.7035479956720813   1.0000000000000000   0.00000
 O    3   0.4999738570882105   0.9367711949194337   0.7034283427446982   1.0000000000000000   0.00000
 O    3   0.5624927278226352   0.9368647903458919   0.7466463952475567   1.0000000000000000   0.00000
 O    3   0.5625645162622041   0.8745504090656480   0.7874696307265360   1.0000000000000000   0.00000
 O    3   0.5000677284203304   0.9367044754713523   0.7873706627630407   1.0000000000000000   0.00000
 O    3   0.5625270447353306   0.9368592620192853   0.8306703407056039   1.0000000000000000   0.00000
 O    3   0.5625603845656586   0.8745682909444120   0.8715619282331838   1.0000000000000000   0.00000
 O    3   0.5001103597261963   0.9367712730906911   0.8714149771765293   1.0000000000000000   0.00000
 O    3   0.5626891335247803   0.9368430641438364   0.9148177725116998   1.0000000000000000   0.00000
 O    3   0.5630462232179965   0.8746493090989598   0.9560249369880237   1.0000000000000000   0.00000
 O    3   0.5003533439544048   0.9365634686530219   0.9556953532536144   1.0000000000000000   0.00000
 O    3   0.6870062877369245   0.0619139543751510  -0.0007337657532373   1.0000000000000000   0.00000
 O    3   0.6838673621958405  -0.0001252596502399   0.0409200928732445   1.0000000000000000   0.00000
 O    3   0.6249879589955534   0.0654583723357666   0.0404759104484577   1.0000000000000000   0.00000
 O    3   0.6872672798278808   0.0628011475873869   0.0820450155125574   1.0000000000000000   0.00000
 O    3   0.6929961111748065  -0.0000230085491734   0.1232636552259425   1.0000000000000000   0.00000
 O    3   0.6249889637909521   0.0568151700268751   0.1234933404424152   1.0000000000000000   0.00000
 O    3   0.6873407145348837   0.0622091035283598   0.1649114994281033   1.0000000000000000   0.00000
 O    3   0.6809095106770288  -0.0000037534842053   0.2064234226988328   1.0000000000000000   0.00000
 O    3   0.6249940630568129   0.0689963636596626   0.2063567095756770   1.0000000000000000   0.00000
 O    3   0.6874522611697691   0.0625833775884435   0.2476518257486737   1.0000000000000000   0.00000
 O    3   0.6941837052732682  -0.0000008382566221   0.2889988078970958   1.0000000000000000   0.00000
 O    3   0.6250007540418503   0.0558228885413458   0.2890469742005307   1.0000000000000000   0.00000
 O    3   0.6875686004696877   0.0625831666584977   0.3302642030336918   1.0000000000000000   0.00000
 O    3   0.6810628699078927  -0.0000029440353781   0.3714249503833578   1.0000000000000000   0.00000
 O    3   0.6250044665170305   0.0689998208403575   0.3715552165925964   1.0000000000000000   0.00000
 O    3   0.6875941326347150   0.0622438069492525   0.4127475197032947   1.0000000000000000   0.00000
 O    3   0.6933481821094125  -0.0000121332406623   0.4541554878511497   1.0000000000000000   0.00000
 O    3   0.6250107398507729   0.0568135659741495   0.4539972272582249   1.0000000000000000   0.00000
 O    3   0.6878031875847325   0.0627766412994953   0.4950960196763070   1.0000000000000000   0.00000
 O    3   0.6856786978123716  -0.0000871018189074   0.5361706326270386   1.0000000000000000   0.00000
 O    3   0.6250071793426247   0.0646670964087715   0.5363900571883701   1.0000000000000000   0.00000
 O    3   0.6880905955011757   0.0619366590890903   0.5790656366787201   1.0000000000000000   0.00000
 O    3   0.6881776991463310  -0.0003098118063231   0.6199063081665520   1.0000000000000000   0.00000
 O    3   0.6250082291409970   0.0618954394598944   0.6198264889131602   1.0000000000000000   0.00000
 O    3   0.6877485434585919   0.0620231263677562   0.6627458088899990   1.0000000000000000   0.00000
 O    3   0.6875144626554572  -0.0004206597676193   0.7035373175803389   1.0000000000000000   0.00000
 O    3   0.6250026874517068   0.0620763827014907   0.7035088504264821   1.0000000000000000   0.00000
 O    3   0.6875019343614106   0.0618407981411596   0.7466662816329345   1.0000000000000000   0.00000
 O    3   0.6874537596659122  -0.0004476249279975   0.7874962321231397   1.0000000000000000   0.00000
 O    3   0.6249953494618038   0.0620295627222118   0.7874686710258979   1.0000000000000000   0.00000
 O    3   0.6874717896285939   0.0618374914717577   0.8306902773882107   1.0000000000000000   0.00000
 O    3   0.6873833267115086  -0.0004302078849493   0.8716248480821197   1.0000000000000000   0.00000
 O    3   0.6249919844121549   0.0620770803532790   0.8715403224983636   1.0000000000000000   0.00000
 O    3   0.6872678773209651   0.0620105125127078   0.9148340022458200   1.0000000000000000   0.00000
 O    3   0.6875090194547436  -0.0003521389951772   0.9558743010276797   1.0000000000000000   0.00000
 O    3   0.6249865039536328   0.0618429220222520   0.9558614256744763   1.0000000000000000   0.00000
 O    3   0.6869446298858823   0.1874651749387473  -0.0007358180465341   1.0000000000000000   0.00000
 O    3   0.6899135790788601   0.1248729707373647   0.0402980796302186   1.0000000000000000   0.00000
 O    3   0.6249882923290659   0.1842945546942188   0.0405063048492482   1.0000000000000000   0.00000
 O    3   0.6873027816510235   0.1870301565373335   0.0820414080337712   1.0000000000000000   0.00000
 O    3   0.6816369338880865   0.1249786241439511   0.1237194567477291   1.0000000000000000   0.00000
 O    3   0.6249888222041796   0.1931578684291460   0.1234829950480727   1.0000000000000000   0.00000
 O    3   0.6873453508346165   0.1877485631606312   0.1649104378653222   1.0000000000000000   0.00000
 O    3   0.6939242809989304   0.1249963633601992   0.2061975133345968   1.0000000000000000   0.00000
 O    3   0.6249944367565928   0.1810002899920966   0.2063527885974019   1.0000000000000000   0.00000
 O    3   0.6874438311045423   0.1874078891744181   0.2476518692795013   1.0000000000000000   0.00000
 O    3   0.6808128384180308   0.1249993979519772   0.2890000147706019   1.0000000000000000   0.00000
 O    3   0.6250002674667082   0.1941762855183348   0.2890479532598773   1.0000000000000000   0.00000
 O    3   0.6875648770182933   0.1874106359673687   0.3302644324453045   1.0000000000000000   0.00000
 O    3   0.6940926119982824   0.1249971700617259   0.3716399981548394   1.0000000000000000   0.00000
 O    3   0.6250049050948255   0.1809934095243804   0.3715668973564033   1.0000000000000000   0.00000
 O    3   0.6876299475717399   0.1877440291277874   0.4127478096161270   1.0000000000000000   0.00000
 O    3   0.6819723787907751   0.1249875945948362   0.4537437935438931   1.0000000000000000   0.00000
 O    3   0.6250105200415279   0.1931682829330850   0.4539628294981999   1.0000000000000000   0.00000
 O    3   0.6877277710908709   0.1871189095359663   0.4950947274196154   1.0000000000000000   0.00000
 O    3   0.6903016885101575   0.1249114400235228   0.5366672422816318   1.0000000000000000   0.00000
 O    3   0.6250073088985967   0.1851500135644777   0.5364450117177617   1.0000000000000000   0.00000
 O    3   0.6881861488623819   0.1874044975932256   0.5790645981886082   1.0000000000000000   0.00000
 O    3   0.6876270234954297   0.1246916223137252   0.6197560425601329   1.0000000000000000   0.00000
 O    3   0.6250081500789120   0.1874038817380277   0.6197981920306862   1.0000000000000000   0.00000
 O    3   0.6877128468378131   0.1868532791029294   0.6627472103880238   1.0000000000000000   0.00000
 O    3   0.6875815503783013   0.1245783123710790   0.7035725933130330   1.0000000000000000   0.00000
 O    3   0.6250025879351102   0.1870301249985307   0.7035175474973909   1.0000000000000000   0.00000
 O    3   0.6875103985516530   0.1868726002248803   0.7466664521591103   1.0000000000000000   0.00000
 O    3   0.6874372009167387   0.1245528230392299   0.7874956179123638   1.0000000000000000   0.00000
 O    3   0.6249953670559758   0.1870440387739849   0.7874660620810214   1.0000000000000000   0.00000
 O    3   0.6874665056129472   0.1868619073147996   0.8306900316250202   1.0000000000000000   0.00000
 O    3   0.6874359075774339   0.1245693060028381   0.8715882949831696   1.0000000000000000   0.00000
 O    3   0.6249918431262764   0.1870347144969542   0.8715472678952770   1.0000000000000000   0.00000
 O    3   0.6872967517743236   0.1868508770284271   0.9148348630599870   1.0000000000000000   0.00000
 O    3   0.6869392339560343   0.1246476059053497   0.9560378381829620   1.0000000000000000   0.00000
 O    3   0.6249866144810156   0.1874005803540738   0.9558397319588698   1.0000000000000000   0.00000
 O    3   0.6870061548206704   0.3119139600437545  -0.0007338195641646   1.0000000000000000   0.00000
 O    3   0.6838670042591566   0.2498747197180006   0.0409201367911317   1.0000000000000000   0.00000
 O    3   0.6249879397915006   0.3154585622646998   0.0404758419362296   1.0000000000000000   0.00000
 O    3   0.6872671853086364   0.3128011847854665   0.0820450350561321   1.0000000000000000   0.00000
 O    3   0.6929963629292576   0.2499769306767596   0.1232635965952523   1.0000000000000000   0.00000
 O    3   0.6249889995225131   0.3068149105658317   0.1234934454835632   1.0000000000000000   0.00000
 O    3   0.6873408657298873   0.3122088961820736   0.1649115519102732   1.0000000000000000   0.00000
 O    3   0.6809095784967414   0.2499962941792555   0.2064234758949119   1.0000000000000000   0.00000
 O    3   0.6249940458569230   0.3189964271978388   0.2063567498487593   1.0000000000000000   0.00000
 O    3   0.6874520316790694   0.3125833320634966   0.2476517622755858   1.0000000000000000   0.00000
 O    3   0.6941837427794644   0.2499992357342221   0.2889987617830754   1.0000000000000000   0.00000
 O    3   0.6250008024506739   0.3058231057006737   0.2890468359242832   1.0000000000000000   0.00000
 O    3   0.6875684718931403   0.3125831909585662   0.3302641195670042   1.0000000000000000   0.00000
 O    3   0.6810627945526738   0.2499972131156743   0.3714248994712712   1.0000000000000000   0.00000
 O    3   0.6250045054975529   0.3189996577990768   0.3715551399002168   1.0000000000000000   0.00000
 O    3   0.6875943000600495   0.3122439478804070   0.4127475097012399   1.0000000000000000   0.00000
 O    3   0.6933481480281571   0.2499878941491138   0.4541553963365343   1.0000000000000000   0.00000
 O    3   0.6250106742165310   0.3068135776200209   0.4539972554097679   1.0000000000000000   0.00000
 O    3   0.6878033383633932   0.3127768376165955   0.4950959886484509   1.0000000000000000   0.00000
 O    3   0.6856786361581273   0.2499129276277292   0.5361706030700486   1.0000000000000000   0.00000
 O    3   0.6250072064251443   0.3146671500137450   0.5363900874371431   1.0000000000000000   0.00000
 O    3   0.6880905155905882   0.3119364657862175   0.5790656756338843   1.0000000000000000   0.00000
 O    3   0.6881776445651361   0.2496902440248021   0.6199062524562928   1.0000000000000000   0.00000
 O    3   0.6250082070129132   0.3118954372850301   0.6198265434815424   1.0000000000000000   0.00000
 O    3   0.6877483756735884   0.3120230100297425   0.6627458095484795   1.0000000000000000   0.00000
 O    3   0.6875142731742997   0.2495793005681274   0.7035372958405950   1.0000000000000000   0.00000
 O    3   0.6250026854029793   0.3120762695319182   0.7035088860001103   1.0000000000000000   0.00000
 O    3   0.6875019611926400   0.3118408255087858   0.7466662885501139   1.0000000000000000   0.00000
 O    3   0.6874538327997508   0.2495523545205959   0.7874962277313566   1.0000000000000000   0.00000
 O    3   0.6249953301923878   0.3120295905525745   0.7874687918010559   1.0000000000000000   0.00000
 O    3   0.6874719479153917   0.3118375090945260   0.8306902594587553   1.0000000000000000   0.00000
 O    3   0.6873832202073873   0.2495698535637901   0.8716248727861057   1.0000000000000000   0.00000
 O    3   0.6249919293916030   0.3120770558454836   0.8715402334540666   1.0000000000000000   0.00000
 O    3   0.6872679468189079   0.3120107667676742   0.9148339924414485   1.0000000000000000   0.00000
 O    3   0.6875089901050920   0.2496478628712923   0.9558742037487691   1.0000000000000000   0.00000
 O    3   0.6249865522375098   0.3118429953734903   0.9558613871363598   1.0000000000000000   0.00000
 O    3   0.6869444714003012   0.4374652888944018  -0.0007358566945816   1.0000000000000000   0.00000
 O    3   0.6899135359207095   0.3748731111887103   0.0402979742265925   1.0000000000000000   0.00000
 O    3   0.6249883194523225   0.4342944058681647   0.0405064048728661   1.0000000000000000   0.00000
 O    3   0.6873027172909832   0.4370302027780723   0.0820414433879479   1.0000000000000000   0.00000
 O    3   0.6816369470753240   0.3749785871498566   0.1237195005890718   1.0000000000000000   0.00000
 O    3   0.6249888538295862   0.4431578016372053   0.1234830258786188   1.0000000000000000   0.00000
 O    3   0.6873454749239089   0.4377484183931545   0.1649104265453313   1.0000000000000000   0.00000
 O    3   0.6939243034341125   0.3749962911638862   0.2061974710522494   1.0000000000000000   0.00000
 O    3   0.6249944699302121   0.4310001053721746   0.2063528230620388   1.0000000000000000   0.00000
 O    3   0.6874438987734526   0.4374078038382085   0.2476518790732233   1.0000000000000000   0.00000
 O    3   0.6808128774657524   0.3749995131812767   0.2890000492685503   1.0000000000000000   0.00000
 O    3   0.6250003062355790   0.4441762685634142   0.2890479461341579   1.0000000000000000   0.00000
 O    3   0.6875649412262217   0.4374107486441342   0.3302645438550782   1.0000000000000000   0.00000
 O    3   0.6940925065013955   0.3749972168891291   0.3716401247930277   1.0000000000000000   0.00000
 O    3   0.6250049357199088   0.4309932990609834   0.3715670164186254   1.0000000000000000   0.00000
 O    3   0.6876300674979464   0.4377440728683599   0.4127479323128520   1.0000000000000000   0.00000
 O    3   0.6819724661342469   0.3749876441854150   0.4537438160521267   1.0000000000000000   0.00000
 O    3   0.6250105777863744   0.4431680058316296   0.4539627739523265   1.0000000000000000   0.00000
 O    3   0.6877277655933441   0.4371188209765453   0.4950947138268088   1.0000000000000000   0.00000
 O    3   0.6903017073491379   0.3749115047401397   0.5366673379477173   1.0000000000000000   0.00000
 O    3   0.6250074179041555   0.4351499525952576   0.5364449824572619   1.0000000000000000   0.00000
 O    3   0.6881862005663064   0.4374044418972938   0.5790646182701984   1.0000000000000000   0.00000
 O    3   0.6876270544868497   0.3746916361172991   0.6197560038023369   1.0000000000000000   0.00000
 O    3   0.6250081428166501   0.4374038625309223   0.6197981522846551   1.0000000000000000   0.00000
 O    3   0.6877129310300828   0.4368531095882632   0.6627472383747856   1.0000000000000000   0.00000
 O    3   0.6875815360934262   0.3745782163276419   0.7035726198834336   1.0000000000000000   0.00000
 O    3   0.6250025992716219   0.4370301173433989   0.7035176379689521   1.0000000000000000   0.00000
 O    3   0.6875105666985785   0.4368725850851803   0.7466663924084861   1.0000000000000000   0.00000
 O    3   0.6874373208937609   0.3745529036002795   0.7874954749587212   1.0000000000000000   0.00000
 O    3   0.6249953798736020   0.4370439434669839   0.7874660924942924   1.0000000000000000   0.00000
 O    3   0.6874666804230215   0.4368619528188986   0.8306899928564124   1.0000000000000000   0.00000
 O    3   0.6874359841946337   0.3745693412312029   0.8715882433793573   1.0000000000000000   0.00000
 O    3   0.6249918541818051   0.4370345763231889   0.8715473045668422   1.0000000000000000   0.00000
 O    3   0.6872967052252917   0.4368509645600683   0.9148348041766815   1.0000000000000000   0.00000
 O    3   0.6869393046357823   0.3746475759346755   0.9560378756232821   1.0000000000000000   0.00000
 O    3   0.6249865916530983   0.4374005536508066   0.9558396781589809   1.0000000000000000   0.00000
 O    3   0.6870065511372468   0.5619139118850858  -0.0007337859115225   1.0000000000000000   0.00000
 O    3   0.6838670306333564   0.4998747026807731   0.0409200947394262   1.0000000000000000   0.00000
 O    3   0.6249879668409244   0.5654582241942998   0.0404758521468286   1.0000000000000000   0.00000
 O    3   0.6872673766593153   0.5628010960720530   0.0820450707397592   1.0000000000000000   0.00000
 O    3   0.6929962742159460   0.4999769697298270   0.1232636935447204   1.0000000000000000   0.00000
 O    3   0.6249891222046337   0.5568151815017913   0.1234934742175094   1.0000000000000000   0.00000
 O    3   0.6873408129933087   0.5622091032373820   0.1649115570269539   1.0000000000000000   0.00000
 O    3   0.6809095380789743   0.4999962512018026   0.2064234636965337   1.0000000000000000   0.00000
 O    3   0.6249940529277423   0.5689964554561591   0.2063568028251691   1.0000000000000000   0.00000
 O    3   0.6874522680235452   0.5625832891231000   0.2476517720146131   1.0000000000000000   0.00000
 O    3   0.6941838058037358   0.4999992462702837   0.2889987603009044   1.0000000000000000   0.00000
 O    3   0.6250008099769536   0.5558229418033539   0.2890468519542441   1.0000000000000000   0.00000
 O    3   0.6875685869161098   0.5625831604914576   0.3302642343363927   1.0000000000000000   0.00000
 O    3   0.6810627858182363   0.4999971480099270   0.3714248545977287   1.0000000000000000   0.00000
 O    3   0.6250045542040756   0.5689998285472265   0.3715552498058484   1.0000000000000000   0.00000
 O    3   0.6875944443360017   0.5622438256510317   0.4127475234256671   1.0000000000000000   0.00000
 O    3   0.6933482550668111   0.4999878792591408   0.4541554642890983   1.0000000000000000   0.00000
 O    3   0.6250107071142919   0.5568135188772125   0.4539972298383341   1.0000000000000000   0.00000
 O    3   0.6878031224026865   0.5627767628097825   0.4950960786366256   1.0000000000000000   0.00000
 O    3   0.6856786911331293   0.4999130237534806   0.5361706140278147   1.0000000000000000   0.00000
 O    3   0.6250071576256495   0.5646671465886938   0.5363901499107819   1.0000000000000000   0.00000
 O    3   0.6880906683046580   0.5619363847624660   0.5790657166755108   1.0000000000000000   0.00000
 O    3   0.6881776954468394   0.4996901643023518   0.6199061945061320   1.0000000000000000   0.00000
 O    3   0.6250082369406145   0.5618956452309888   0.6198265796045710   1.0000000000000000   0.00000
 O    3   0.6877484013629388   0.5620232293475158   0.6627458606037175   1.0000000000000000   0.00000
 O    3   0.6875144746769098   0.4995793442740379   0.7035372772853754   1.0000000000000000   0.00000
 O    3   0.6250026034452647   0.5620763796015864   0.7035088266007615   1.0000000000000000   0.00000
 O    3   0.6875019595831879   0.5618409480636866   0.7466663190734347   1.0000000000000000   0.00000
 O    3   0.6874535698086636   0.4995523192920305   0.7874962101637847   1.0000000000000000   0.00000
 O    3   0.6249952919947680   0.5620296804305145   0.7874687380012965   1.0000000000000000   0.00000
 O    3   0.6874716268221885   0.5618375253302128   0.8306902889715403   1.0000000000000000   0.00000
 O    3   0.6873832457936431   0.4995697727279931   0.8716247644177892   1.0000000000000000   0.00000
 O    3   0.6249919557303087   0.5620770540475248   0.8715403328190904   1.0000000000000000   0.00000
 O    3   0.6872679426058218   0.5620106094638112   0.9148339686705081   1.0000000000000000   0.00000
 O    3   0.6875089955642072   0.4996479013368581   0.9558742751159502   1.0000000000000000   0.00000
 O    3   0.6249865624941607   0.5618431161644935   0.9558614510375464   1.0000000000000000   0.00000
 O    3   0.6869445221794596   0.6874651696895887  -0.0007358145990557   1.0000000000000000   0.00000
 O    3   0.6899136566603674   0.6248729719892807   0.0402980774343780   1.0000000000000000   0.00000
 O    3   0.6249883413064192   0.6842945757593381   0.0405062843175439   1.0000000000000000   0.00000
 O    3   0.6873025562708958   0.6870301767464213   0.0820414829141816   1.0000000000000000   0.00000
 O    3   0.6816369028897511   0.6249786619397003   0.1237194647518457   1.0000000000000000   0.00000
 O    3   0.6249888595602990   0.6931579071345356   0.1234830862443648   1.0000000000000000   0.00000
 O    3   0.6873456110444086   0.6877483286521427   0.1649104524241621   1.0000000000000000   0.00000
 O    3   0.6939244329079773   0.6249962641115153   0.2061975103591509   1.0000000000000000   0.00000
 O    3   0.6249945880262788   0.6810000329285804   0.2063528469535746   1.0000000000000000   0.00000
 O    3   0.6874441409819433   0.6874078695581927   0.2476518969153031   1.0000000000000000   0.00000
 O    3   0.6808128569144350   0.6249994139027181   0.2890000853801774   1.0000000000000000   0.00000
 O    3   0.6250003030657388   0.6941763028158403   0.2890479816860068   1.0000000000000000   0.00000
 O    3   0.6875648088323623   0.6874106074285639   0.3302645120579856   1.0000000000000000   0.00000
 O    3   0.6940926188490355   0.6249972545651707   0.3716401342355946   1.0000000000000000   0.00000
 O    3   0.6250048811714185   0.6809932684049842   0.3715669577876977   1.0000000000000000   0.00000
 O    3   0.6876298907867351   0.6877438842236202   0.4127479082562501   1.0000000000000000   0.00000
 O    3   0.6819726451026872   0.6249875388205445   0.4537438405146136   1.0000000000000000   0.00000
 O    3   0.6250104983993505   0.6931680068591008   0.4539627400473806   1.0000000000000000   0.00000
 O    3   0.6877277091114391   0.6871188712763224   0.4950947967993419   1.0000000000000000   0.00000
 O    3   0.6903015982553693   0.6249114769544916   0.5366672815444966   1.0000000000000000   0.00000
 O    3   0.6250073249383860   0.6851501313926216   0.5364450642441275   1.0000000000000000   0.00000
 O    3   0.6881861074684728   0.6874043972510766   0.5790646091789859   1.0000000000000000   0.00000
 O    3   0.6876272248579404   0.6246916204469095   0.6197560204913988   1.0000000000000000   0.00000
 O    3   0.6250082008802487   0.6874038514846684   0.6197981937874240   1.0000000000000000   0.00000
 O    3   0.6877128054952973   0.6868530121403750   0.6627472284490330   1.0000000000000000   0.00000
 O    3   0.6875816996501133   0.6245782252676781   0.7035726819180952   1.0000000000000000   0.00000
 O    3   0.6250025244384588   0.6870300537193953   0.7035175299299534   1.0000000000000000   0.00000
 O    3   0.6875103713756165   0.6868725083086726   0.7466664181991994   1.0000000000000000   0.00000
 O    3   0.6874372855763146   0.6245528902077910   0.7874955335895142   1.0000000000000000   0.00000
 O    3   0.6249954117922369   0.6870439272315111   0.7874661367419210   1.0000000000000000   0.00000
 O    3   0.6874666570304988   0.6868618323022381   0.8306900406722201   1.0000000000000000   0.00000
 O    3   0.6874360249773198   0.6245694029712309   0.8715883177110791   1.0000000000000000   0.00000
 O    3   0.6249918299136434   0.6870346636322946   0.8715472818392418   1.0000000000000000   0.00000
 O    3   0.6872967512947917   0.6868508347096827   0.9148348633014849   1.0000000000000000   0.00000
 O    3   0.6869392656908970   0.6246476596131092   0.9560378784780351   1.0000000000000000   0.00000
 O    3   0.6249864949159193   0.6874004878265632   0.9558397328370137   1.0000000000000000   0.00000
 O    3   0.6870064212868848   0.8119140070896850  -0.0007336938479258   1.0000000000000000   0.00000
 O    3   0.6838669172582375   0.7498747556332489   0.0409201281172467   1.0000000000000000   0.00000
 O    3   0.6249879824509573   0.8154585694580209   0.0404759567824564   1.0000000000000000   0.00000
 O    3   0.6872673465515026   0.8128011626585411   0.0820450609680070   1.0000000000000000   0.00000
 O    3   0.6929962625701918   0.7499768917818639   0.1232637103433386   1.0000000000000000   0.00000
 O    3   0.6249891018078324   0.8068151200185597   0.1234933667275401   1.0000000000000000   0.00000
 O    3   0.6873406821031045   0.8122092791229396   0.1649115149424054   1.0000000000000000   0.00000
 O    3   0.6809094925234052   0.7499963041699661   0.2064234734793443   1.0000000000000000   0.00000
 O    3   0.6249941642468173   0.8189963550969238   0.2063568274632745   1.0000000000000000   0.00000
 O    3   0.6874522564754536   0.8125833888300085   0.2476518093452232   1.0000000000000000   0.00000
 O    3   0.6941836434478019   0.7499991878276724   0.2889987970273097   1.0000000000000000   0.00000
 O    3   0.6250007996756598   0.8058228544600560   0.2890468954551377   1.0000000000000000   0.00000
 O    3   0.6875684608932112   0.8125832644746076   0.3302642161322997   1.0000000000000000   0.00000
 O    3   0.6810627222803983   0.7499970258758651   0.3714249590789988   1.0000000000000000   0.00000
 O    3   0.6250045268488744   0.8189997276737677   0.3715551231894340   1.0000000000000000   0.00000
 O    3   0.6875943630621216   0.8122438622154310   0.4127475386872252   1.0000000000000000   0.00000
 O    3   0.6933480822637526   0.7499878074019278   0.4541554226763294   1.0000000000000000   0.00000
 O    3   0.6250105945259961   0.8068135253850811   0.4539972046950527   1.0000000000000000   0.00000
 O    3   0.6878030653210429   0.8127767311433086   0.4950960092018089   1.0000000000000000   0.00000
 O    3   0.6856788250597996   0.7499128995135730   0.5361706549815349   1.0000000000000000   0.00000
 O    3   0.6250071907764169   0.8146670950387118   0.5363900686180988   1.0000000000000000   0.00000
 O    3   0.6880903720391426   0.8119365097320040   0.5790656948919549   1.0000000000000000   0.00000
 O    3   0.6881777979644814   0.7496902961401444   0.6199064016357526   1.0000000000000000   0.00000
 O    3   0.6250082189791378   0.8118954839540607   0.6198266263772756   1.0000000000000000   0.00000
 O    3   0.6877484383726653   0.8120233792358068   0.6627459036108644   1.0000000000000000   0.00000
 O    3   0.6875145795155536   0.7495792492411875   0.7035373531541008   1.0000000000000000   0.00000
 O    3   0.6250026754854817   0.8120762585539392   0.7035088482304075   1.0000000000000000   0.00000
 O    3   0.6875018266427658   0.8118406481501613   0.7466662557208966   1.0000000000000000   0.00000
 O    3   0.6874537168196794   0.7495523158839856   0.7874962312446642   1.0000000000000000   0.00000
 O    3   0.6249952655824668   0.8120297180738283   0.7874687416245731   1.0000000000000000   0.00000
 O    3   0.6874718005242049   0.8118376427984489   0.8306902523659926   1.0000000000000000   0.00000
 O    3   0.6873833000254851   0.7495698358380884   0.8716248298560828   1.0000000000000000   0.00000
 O    3   0.6249919460723329   0.8120769252930153   0.8715403235960949   1.0000000000000000   0.00000
 O    3   0.6872680350700461   0.8120106113306693   0.9148340053972157   1.0000000000000000   0.00000
 O    3   0.6875089625039664   0.7496479122634881   0.9558743229868081   1.0000000000000000   0.00000
 O    3   0.6249865631907514   0.8118430762606326   0.9558614839761729   1.0000000000000000   0.00000
 O    3   0.6869445785759063   0.9374651613765455  -0.0007358161471331   1.0000000000000000   0.00000
 O    3   0.6899136155575547   0.8748730954397572   0.0402980656863651   1.0000000000000000   0.00000
 O    3   0.6249883173864202   0.9342946149783997   0.0405063365802680   1.0000000000000000   0.00000
 O    3   0.6873027564585094   0.9370301548590649   0.0820414408626259   1.0000000000000000   0.00000
 O    3   0.6816371304965885   0.8749786756185708   0.1237195355043400   1.0000000000000000   0.00000
 O    3   0.6249888210494553   0.9431576490429086   0.1234829579149365   1.0000000000000000   0.00000
 O    3   0.6873454568454884   0.9377484743442639   0.1649104056183456   1.0000000000000000   0.00000
 O    3   0.6939242280790189   0.8749963843788672   0.2061974792320671   1.0000000000000000   0.00000
 O    3   0.6249944875152793   0.9310002382710852   0.2063527874115917   1.0000000000000000   0.00000
 O    3   0.6874437910482936   0.9374078642406184   0.2476519309735729   1.0000000000000000   0.00000
 O    3   0.6808128560581419   0.8749994286773929   0.2890000924949485   1.0000000000000000   0.00000
 O    3   0.6250003525248492   0.9441762099921233   0.2890480087725075   1.0000000000000000   0.00000
 O    3   0.6875650022295910   0.9374105606690724   0.3302645352908469   1.0000000000000000   0.00000
 O    3   0.6940925256827530   0.8749971854722908   0.3716401515062716   1.0000000000000000   0.00000
 O    3   0.6250048434060103   0.9309933877743366   0.3715669598849058   1.0000000000000000   0.00000
 O    3   0.6876301593009219   0.9377439857474376   0.4127478845956671   1.0000000000000000   0.00000
 O    3   0.6819724628800938   0.8749875024375777   0.4537437300271107   1.0000000000000000   0.00000
 O    3   0.6250106160046766   0.9431680566964307   0.4539628088344798   1.0000000000000000   0.00000
 O    3   0.6877278941253562   0.9371187745991318   0.4950947938019697   1.0000000000000000   0.00000
 O    3   0.6903017328671230   0.8749113957646668   0.5366673399634535   1.0000000000000000   0.00000
 O    3   0.6250073331761220   0.9351500920022870   0.5364450080507073   1.0000000000000000   0.00000
 O    3   0.6881862283962251   0.9374044478622074   0.5790645740006517   1.0000000000000000   0.00000
 O    3   0.6876271979971141   0.8746916762437327   0.6197559475871761   1.0000000000000000   0.00000
 O    3   0.6250082146402806   0.9374040589439286   0.6197981211030147   1.0000000000000000   0.00000
 O    3   0.6877127064547839   0.9368531764317513   0.6627472657027870   1.0000000000000000   0.00000
 O    3   0.6875814994864379   0.8745783255071714   0.7035727058534760   1.0000000000000000   0.00000
 O    3   0.6250025303657469   0.9370301999771795   0.7035176555362849   1.0000000000000000   0.00000
 O    3   0.6875104400783497   0.9368726149363030   0.7466664693311947   1.0000000000000000   0.00000
 O    3   0.6874373842983432   0.8745529199216580   0.7874955254647661   1.0000000000000000   0.00000
 O    3   0.6249953850863881   0.9370440200039318   0.7874661379497624   1.0000000000000000   0.00000
 O    3   0.6874665980600703   0.9368619009782607   0.8306900801657224   1.0000000000000000   0.00000
 O    3   0.6874358925029803   0.8745692444514048   0.8715882920185999   1.0000000000000000   0.00000
 O    3   0.6249918673445042   0.9370347832244087   0.8715473258674507   1.0000000000000000   0.00000
 O    3   0.6872967728224543   0.9368508158710110   0.9148348998743898   1.0000000000000000   0.00000
 O    3   0.6869394114516499   0.8746476582430049   0.9560378745255231   1.0000000000000000   0.00000
 O    3   0.6249865889478573   0.9374005761890799   0.9558397624820137   1.0000000000000000   0.00000
 O    3   0.8106773147659193   0.0624533017702946  -0.0009323679365637   1.0000000000000000   0.00000
 O    3   0.8132852662968563  -0.0000889150988474   0.0405162792621251   1.0000000000000000   0.00000
 O    3   0.7495889543333150   0.0594663739242763   0.0405016209323844   1.0000000000000000   0.00000
 O    3   0.8117077051594864   0.0619518378692018   0.0821436030470869   1.0000000000000000   0.00000
 O    3   0.8063211405434553   0.0000078332631318   0.1239089798386312   1.0000000000000000   0.00000
 O    3   0.7497485021785231   0.0682428020177553   0.1235965384908522   1.0000000000000000   0.00000
 O    3   0.8120316386015786   0.0628955092778306   0.1650354793094568   1.0000000000000000   0.00000
 O    3   0.8188763979317741   0.0000099293079001   0.2062632420607320   1.0000000000000000   0.00000
 O    3   0.7498494486685789   0.0559508310390979   0.2064227292142795   1.0000000000000000   0.00000
 O    3   0.8123155827756611   0.0623950639570376   0.2477870664669085   1.0000000000000000   0.00000
 O    3   0.8057426150465523   0.0000051891831220   0.2891074703452103   1.0000000000000000   0.00000
 O    3   0.7499989850549799   0.0692267335526635   0.2891118194128754   1.0000000000000000   0.00000
 O    3   0.8126740287480753   0.0623305970487880   0.3304004811179324   1.0000000000000000   0.00000
 O    3   0.8192867481137172   0.0000031665437439   0.3718550554324934   1.0000000000000000   0.00000
 O    3   0.7501462357113629   0.0559373230147359   0.3716701583812821   1.0000000000000000   0.00000
 O    3   0.8130498765318152   0.0629789769978485   0.4128784612707538   1.0000000000000000   0.00000
 O    3   0.8071219031166039  -0.0000035742578437   0.4536248985992075   1.0000000000000000   0.00000
 O    3   0.7502202611729472   0.0682345818182057   0.4539933152795486   1.0000000000000000   0.00000
 O    3   0.8130457423290470   0.0617830268139477   0.4951932651501648   1.0000000000000000   0.00000
 O    3   0.8164053577319110  -0.0000990669244275   0.5373671305508579   1.0000000000000000   0.00000
 O    3   0.7503574608008053   0.0600373801415241   0.5365153329118875   1.0000000000000000   0.00000
 O    3   0.8147263091700822   0.0624916950821851   0.5789869945103689   1.0000000000000000   0.00000
 O    3   0.8132530208412345  -0.0005249406576702   0.6198079409217544   1.0000000000000000   0.00000
 O    3   0.7504457280825720   0.0622703045523588   0.6196653894508072   1.0000000000000000   0.00000
 O    3   0.8129935469298673   0.0608626777297870   0.6625978040644210   1.0000000000000000   0.00000
 O    3   0.8125169483569421  -0.0007193127332536   0.7037476011204353   1.0000000000000000   0.00000
 O    3   0.7500359651869384   0.0617309178449753   0.7034494086804700   1.0000000000000000   0.00000
 O    3   0.8125230172858979   0.0609765205148894   0.7464805225838839   1.0000000000000000   0.00000
 O    3   0.8122532352036292  -0.0007332322148890   0.7876048815691137   1.0000000000000000   0.00000
 O    3   0.7499279428789295   0.0617253460147828   0.7873777793934924   1.0000000000000000   0.00000
 O    3   0.8124246111559911   0.0609595799085421   0.8304554701369464   1.0000000000000000   0.00000
 O    3   0.8121494152877295  -0.0006968878960045   0.8715883410632623   1.0000000000000000   0.00000
 O    3   0.7498785976697805   0.0617253219079288   0.8714341609457845   1.0000000000000000   0.00000
 O    3   0.8119413793091848   0.0610185538183949   0.9145413520296316   1.0000000000000000   0.00000
 O    3   0.8109028111028400  -0.0005072975524195   0.9561212296644418   1.0000000000000000   0.00000
 O    3   0.7496319304085050   0.0622235592883327   0.9556611816275739   1.0000000000000000   0.00000
 O    3   0.8107119382006659   0.1867187041685393  -0.0009381911671542   1.0000000000000000   0.00000
 O    3   0.8082839712437592   0.1249258803877771   0.0412888998057704   1.0000000000000000   0.00000
 O    3   0.7495871133943932   0.1901901569900597   0.0404305601223288   1.0000000000000000   0.00000
 O    3   0.8117239069981663   0.1879900943589075   0.0821322946209619   1.0000000000000000   0.00000
 O    3   0.8178451402250645   0.1250100002003193   0.1232317319556389   1.0000000000000000   0.00000
 O    3   0.7497518316890655   0.1817481599324016   0.1235948126875373   1.0000000000000000   0.00000
 O    3   0.8120094682388742   0.1871182438826086   0.1650361874404110   1.0000000000000000   0.00000
 O    3   0.8057143541397147   0.1250103735613381   0.2065911763138318   1.0000000000000000   0.00000
 O    3   0.7498487064163322   0.1940572352157152   0.2064295417502541   1.0000000000000000   0.00000
 O    3   0.8123308835100510   0.1876192360907089   0.2477865910221841   1.0000000000000000   0.00000
 O    3   0.8192557745188457   0.1250051986316968   0.2891415716849897   1.0000000000000000   0.00000
 O    3   0.7499989952404170   0.1807767571785801   0.2891089963715885   1.0000000000000000   0.00000
 O    3   0.8126709668810176   0.1876787118635879   0.3304002397391880   1.0000000000000000   0.00000
 O    3   0.8061086099871417   0.1250034483385281   0.3714441494524919   1.0000000000000000   0.00000
 O    3   0.7501472006395984   0.1940609719952753   0.3716625014082615   1.0000000000000000   0.00000
 O    3   0.8130308857637940   0.1870275165875717   0.4128805392861432   1.0000000000000000   0.00000
 O    3   0.8186652083309716   0.1249968213438627   0.4544341924083549   1.0000000000000000   0.00000
 O    3   0.7502215031908535   0.1817464397395122   0.4540310930217579   1.0000000000000000   0.00000
 O    3   0.8131152416830184   0.1881264655629837   0.4951947059502733   1.0000000000000000   0.00000
 O    3   0.8116382631016809   0.1248950949728569   0.5363012136151093   1.0000000000000000   0.00000
 O    3   0.7503565873196320   0.1896857688317656   0.5364285225731704   1.0000000000000000   0.00000
 O    3   0.8146282252566803   0.1864631655852866   0.5789924881229529   1.0000000000000000   0.00000
 O    3   0.8141451077852230   0.1244687330591980   0.6203339310018575   1.0000000000000000   0.00000
 O    3   0.7504474343020824   0.1866236377468610   0.6197179137683857   1.0000000000000000   0.00000
 O    3   0.8130218350529570   0.1862827356885812   0.6625991363154061   1.0000000000000000   0.00000
 O    3   0.8124620094216292   0.1242824870098373   0.7036375104697905   1.0000000000000000   0.00000
 O    3   0.7500354639548305   0.1867763249218279   0.7034393618908795   1.0000000000000000   0.00000
 O    3   0.8125218591837116   0.1858905132244851   0.7464811830625206   1.0000000000000000   0.00000
 O    3   0.8122725806438672   0.1242667250645702   0.7876139711235184   1.0000000000000000   0.00000
 O    3   0.7499286470240776   0.1867095273416940   0.7873808186262589   1.0000000000000000   0.00000
 O    3   0.8124228803340029   0.1859216919081464   0.8304559384659199   1.0000000000000000   0.00000
 O    3   0.8120980599640979   0.1243004643047330   0.8716560899392558   1.0000000000000000   0.00000
 O    3   0.7498780020662690   0.1867725116648837   0.8714243958937609   1.0000000000000000   0.00000
 O    3   0.8119181270707007   0.1862788874051562   0.9145425196746236   1.0000000000000000   0.00000
 O    3   0.8117325437663316   0.1244889045456972   0.9557831169916853   1.0000000000000000   0.00000
 O    3   0.7496312223601852   0.1865616024827264   0.9557009237420728   1.0000000000000000   0.00000
 O    3   0.8106772138929453   0.3124533432534441  -0.0009323124019974   1.0000000000000000   0.00000
 O    3   0.8132850456779326   0.2499109963969715   0.0405164160671153   1.0000000000000000   0.00000
 O    3   0.7495889000091561   0.3094663526878712   0.0405016331196194   1.0000000000000000   0.00000
 O    3   0.8117074994057712   0.3119517704263637   0.0821435983256098   1.0000000000000000   0.00000
 O    3   0.8063211165667212   0.2500076834686695   0.1239089289920916   1.0000000000000000   0.00000
 O    3   0.7497484988905034   0.3182428604182448   0.1235966345181377   1.0000000000000000   0.00000
 O    3   0.8120316070723363   0.3128954328095484   0.1650354893775898   1.0000000000000000   0.00000
 O    3   0.8188763871424278   0.2500099050350055   0.2062633060056400   1.0000000000000000   0.00000
 O    3   0.7498495470312159   0.3059510134330481   0.2064228427981218   1.0000000000000000   0.00000
 O    3   0.8123158962016355   0.3123950409721411   0.2477871095729070   1.0000000000000000   0.00000
 O    3   0.8057425801093133   0.2500051068814761   0.2891075319733388   1.0000000000000000   0.00000
 O    3   0.7499989859902707   0.3192266874829566   0.2891117048301495   1.0000000000000000   0.00000
 O    3   0.8126739059019941   0.3123305618886086   0.3304004226186927   1.0000000000000000   0.00000
 O    3   0.8192866760125896   0.2500031192848033   0.3718550613773625   1.0000000000000000   0.00000
 O    3   0.7501462104124313   0.3059373605208030   0.3716700802178300   1.0000000000000000   0.00000
 O    3   0.8130498296574897   0.3129789507262876   0.4128784512792816   1.0000000000000000   0.00000
 O    3   0.8071217782667278   0.2499964021828493   0.4536248239051317   1.0000000000000000   0.00000
 O    3   0.7502202615670123   0.3182344341909166   0.4539933924656628   1.0000000000000000   0.00000
 O    3   0.8130459804681845   0.3117830894098776   0.4951931994048599   1.0000000000000000   0.00000
 O    3   0.8164053342691003   0.2499009914278723   0.5373671450329459   1.0000000000000000   0.00000
 O    3   0.7503575270278383   0.3100374683414838   0.5365154113829580   1.0000000000000000   0.00000
 O    3   0.8147263016346419   0.3124918645364027   0.5789870278994067   1.0000000000000000   0.00000
 O    3   0.8132528397149391   0.2494750754922859   0.6198079359808107   1.0000000000000000   0.00000
 O    3   0.7504456371256666   0.3122703467856630   0.6196654548889448   1.0000000000000000   0.00000
 O    3   0.8129933110000040   0.3108628336979305   0.6625978695574660   1.0000000000000000   0.00000
 O    3   0.8125170576800289   0.2492806647800236   0.7037475760871128   1.0000000000000000   0.00000
 O    3   0.7500360379288203   0.3117308385169006   0.7034495140841976   1.0000000000000000   0.00000
 O    3   0.8125232049132534   0.3109766372639050   0.7464805129661021   1.0000000000000000   0.00000
 O    3   0.8122530701585533   0.2492668225028457   0.7876047603547094   1.0000000000000000   0.00000
 O    3   0.7499279426014548   0.3117253234082071   0.7873777647906518   1.0000000000000000   0.00000
 O    3   0.8124247072918891   0.3109596504339422   0.8304554241657084   1.0000000000000000   0.00000
 O    3   0.8121494734138784   0.2493030736728291   0.8715883204216976   1.0000000000000000   0.00000
 O    3   0.7498787164551388   0.3117253354889944   0.8714341676434381   1.0000000000000000   0.00000
 O    3   0.8119414562913227   0.3110184573467837   0.9145413716829917   1.0000000000000000   0.00000
 O    3   0.8109028271500711   0.2494926150528022   0.9561212380088134   1.0000000000000000   0.00000
 O    3   0.7496319347929019   0.3122235345582915   0.9556612286200571   1.0000000000000000   0.00000
 O    3   0.8107120421564658   0.4367187198903543  -0.0009381916062242   1.0000000000000000   0.00000
 O    3   0.8082838243015450   0.3749259369164438   0.0412890188460790   1.0000000000000000   0.00000
 O    3   0.7495871016458598   0.4401901496258287   0.0404305664904531   1.0000000000000000   0.00000
 O    3   0.8117238341092460   0.4379902109195951   0.0821323056005979   1.0000000000000000   0.00000
 O    3   0.8178450638424025   0.3750099341079183   0.1232317407391361   1.0000000000000000   0.00000
 O    3   0.7497517797624771   0.4317482445355489   0.1235947813189965   1.0000000000000000   0.00000
 O    3   0.8120094275812747   0.4371183592100553   0.1650361441810564   1.0000000000000000   0.00000
 O    3   0.8057143549960538   0.3750104501941030   0.2065911908728208   1.0000000000000000   0.00000
 O    3   0.7498487306790490   0.4440572311055511   0.2064295812657011   1.0000000000000000   0.00000
 O    3   0.8123309533350468   0.4376193247630169   0.2477865543835693   1.0000000000000000   0.00000
 O    3   0.8192558015781719   0.3750051892441502   0.2891415673810155   1.0000000000000000   0.00000
 O    3   0.7499991167135975   0.4307766605872467   0.2891090715156759   1.0000000000000000   0.00000
 O    3   0.8126708690392535   0.4376785933334196   0.3304002383116125   1.0000000000000000   0.00000
 O    3   0.8061086572554447   0.3750034759539115   0.3714441952592853   1.0000000000000000   0.00000
 O    3   0.7501472829821632   0.4440610021372921   0.3716624918671361   1.0000000000000000   0.00000
 O    3   0.8130308552107294   0.4370278391759619   0.4128805429536837   1.0000000000000000   0.00000
 O    3   0.8186652516599237   0.3749967493218641   0.4544340807461975   1.0000000000000000   0.00000
 O    3   0.7502216333669959   0.4317462008298157   0.4540311818352286   1.0000000000000000   0.00000
 O    3   0.8131153960241132   0.4381264639704239   0.4951947656792066   1.0000000000000000   0.00000
 O    3   0.8116383182819519   0.3748950789065014   0.5363011089799484   1.0000000000000000   0.00000
 O    3   0.7503566443154738   0.4396857541032338   0.5364285112422993   1.0000000000000000   0.00000
 O    3   0.8146282250855196   0.4364630752620484   0.5789925356533497   1.0000000000000000   0.00000
 O    3   0.8141450438874893   0.3744686799851894   0.6203339193085056   1.0000000000000000   0.00000
 O    3   0.7504475127404135   0.4366237070571365   0.6197181549894366   1.0000000000000000   0.00000
 O    3   0.8130218362175917   0.4362825538773262   0.6625991626441650   1.0000000000000000   0.00000
 O    3   0.8124620100487822   0.3742825357856047   0.7036376687950814   1.0000000000000000   0.00000
 O    3   0.7500355744374880   0.4367761078307085   0.7034393980134591   1.0000000000000000   0.00000
 O    3   0.8125219251896477   0.4358906353168866   0.7464811815365707   1.0000000000000000   0.00000
 O    3   0.8122726177903459   0.3742668299963351   0.7876138928394298   1.0000000000000000   0.00000
 O    3   0.7499285607391131   0.4367095902975500   0.7873808482710661   1.0000000000000000   0.00000
 O    3   0.8124229385885592   0.4359217603784278   0.8304558996093993   1.0000000000000000   0.00000
 O    3   0.8120982197341813   0.3743004340087205   0.8716561475820429   1.0000000000000000   0.00000
 O    3   0.7498780118488386   0.4367723642259039   0.8714244459603747   1.0000000000000000   0.00000
 O    3   0.8119179619915832   0.4362788383728926   0.9145424979348901   1.0000000000000000   0.00000
 O    3   0.8117325193444892   0.3744889680153397   0.9557831471855264   1.0000000000000000   0.00000
 O    3   0.7496312342799727   0.4365616978411655   0.9557009138605980   1.0000000000000000   0.00000
 O    3   0.8106771613155112   0.5624533345463417  -0.0009323681891909   1.0000000000000000   0.00000
 O    3   0.8132852115447959   0.4999111261516062   0.0405164105776438   1.0000000000000000   0.00000
 O    3   0.7495889782415119   0.5594662572952189   0.0405016565060317   1.0000000000000000   0.00000
 O    3   0.8117075253176681   0.5619518919193737   0.0821436051331082   1.0000000000000000   0.00000
 O    3   0.8063211626360581   0.5000078006430753   0.1239089111724534   1.0000000000000000   0.00000
 O    3   0.7497485119406815   0.5682429229287932   0.1235966547645315   1.0000000000000000   0.00000
 O    3   0.8120315777696218   0.5628952659666844   0.1650355590975541   1.0000000000000000   0.00000
 O    3   0.8188764186545071   0.5000099010697057   0.2062632785567677   1.0000000000000000   0.00000
 O    3   0.7498495552878403   0.5559509702752601   0.2064228908336438   1.0000000000000000   0.00000
 O    3   0.8123159991811824   0.5623952067395984   0.2477870799613338   1.0000000000000000   0.00000
 O    3   0.8057425705185832   0.5000050847874199   0.2891074944561525   1.0000000000000000   0.00000
 O    3   0.7499990176034828   0.5692268570323729   0.2891118485198650   1.0000000000000000   0.00000
 O    3   0.8126740616474228   0.5623304730810555   0.3304004770443938   1.0000000000000000   0.00000
 O    3   0.8192867035856575   0.5000031332846838   0.3718550367018352   1.0000000000000000   0.00000
 O    3   0.7501463185283554   0.5559374036789747   0.3716701645300080   1.0000000000000000   0.00000
 O    3   0.8130498005773460   0.5629789485684989   0.4128784884121190   1.0000000000000000   0.00000
 O    3   0.8071218577325242   0.4999964078554193   0.4536250158388683   1.0000000000000000   0.00000
 O    3   0.7502202811081210   0.5682342774867548   0.4539934671813823   1.0000000000000000   0.00000
 O    3   0.8130458641816226   0.5617831405486989   0.4951932349017302   1.0000000000000000   0.00000
 O    3   0.8164053859903295   0.4999009891914982   0.5373672494266296   1.0000000000000000   0.00000
 O    3   0.7503575173855160   0.5600374390553459   0.5365152729197038   1.0000000000000000   0.00000
 O    3   0.8147262798843556   0.5624917939498165   0.5789869990889396   1.0000000000000000   0.00000
 O    3   0.8132528181188116   0.4994750560197886   0.6198079181938830   1.0000000000000000   0.00000
 O    3   0.7504456656237107   0.5622702221073588   0.6196655073711062   1.0000000000000000   0.00000
 O    3   0.8129934449607230   0.5608626389561870   0.6625978143521282   1.0000000000000000   0.00000
 O    3   0.8125170661590535   0.4992806444853333   0.7037475109783148   1.0000000000000000   0.00000
 O    3   0.7500359531131088   0.5617309781292209   0.7034494626999599   1.0000000000000000   0.00000
 O    3   0.8125230872959647   0.5609767375890294   0.7464805371101685   1.0000000000000000   0.00000
 O    3   0.8122530893570301   0.4992668377623235   0.7876047837412047   1.0000000000000000   0.00000
 O    3   0.7499278680052333   0.5617253795994177   0.7873778594344464   1.0000000000000000   0.00000
 O    3   0.8124246989720635   0.5609594985421023   0.8304554542495045   1.0000000000000000   0.00000
 O    3   0.8121493760517015   0.4993031409444624   0.8715883447963123   1.0000000000000000   0.00000
 O    3   0.7498786511616518   0.5617253919025760   0.8714341695099737   1.0000000000000000   0.00000
 O    3   0.8119413892766253   0.5610185768531020   0.9145413588369948   1.0000000000000000   0.00000
 O    3   0.8109029750001652   0.4994926756622075   0.9561212102307377   1.0000000000000000   0.00000
 O    3   0.7496319384233459   0.5622235304133465   0.9556610858857975   1.0000000000000000   0.00000
 O    3   0.8107118943577771   0.6867189220134308  -0.0009381510805591   1.0000000000000000   0.00000
 O    3   0.8082836520122827   0.6249259623555390   0.0412889825694953   1.0000000000000000   0.00000
 O    3   0.7495870726858354   0.6901902124792724   0.0404307150439279   1.0000000000000000   0.00000
 O    3   0.8117238891698224   0.6879901408564226   0.0821322900095885   1.0000000000000000   0.00000
 O    3   0.8178450285624765   0.6250099969994198   0.1232317251482088   1.0000000000000000   0.00000
 O    3   0.7497518875201630   0.6817483363316070   0.1235947234020356   1.0000000000000000   0.00000
 O    3   0.8120097288476897   0.6871184220803401   0.1650361944568008   1.0000000000000000   0.00000
 O    3   0.8057143654429684   0.6250104477343834   0.2065911701434211   1.0000000000000000   0.00000
 O    3   0.7498488541294651   0.6940573028640389   0.2064295367328113   1.0000000000000000   0.00000
 O    3   0.8123308831008292   0.6876190955090269   0.2477866352037539   1.0000000000000000   0.00000
 O    3   0.8192559202625612   0.6250051215663062   0.2891416096742974   1.0000000000000000   0.00000
 O    3   0.7499990679968040   0.6807766897019952   0.2891091659728079   1.0000000000000000   0.00000
 O    3   0.8126708657852568   0.6876785462535657   0.3304002260803239   1.0000000000000000   0.00000
 O    3   0.8061086608521016   0.6250034016503988   0.3714442722259010   1.0000000000000000   0.00000
 O    3   0.7501471927017427   0.6940609219870477   0.3716625580846730   1.0000000000000000   0.00000
 O    3   0.8130308400367949   0.6870276539563116   0.4128804695550959   1.0000000000000000   0.00000
 O    3   0.8186650999221584   0.6249968745215053   0.4544340931201774   1.0000000000000000   0.00000
 O    3   0.7502214577722759   0.6817462910844335   0.4540310943500616   1.0000000000000000   0.00000
 O    3   0.8131153451762697   0.6881267181394188   0.4951946384154126   1.0000000000000000   0.00000
 O    3   0.8116385173565424   0.6248950919670330   0.5363011506365870   1.0000000000000000   0.00000
 O    3   0.7503566822670361   0.6896855395124132   0.5364285057413115   1.0000000000000000   0.00000
 O    3   0.8146282571113737   0.6864630340392843   0.5789925035710587   1.0000000000000000   0.00000
 O    3   0.8141450045831415   0.6244686710969756   0.6203340103948750   1.0000000000000000   0.00000
 O    3   0.7504474474894504   0.6866237877552160   0.6197180192821367   1.0000000000000000   0.00000
 O    3   0.8130215977185400   0.6862826952707441   0.6625991033325508   1.0000000000000000   0.00000
 O    3   0.8124619354298160   0.6242825687702083   0.7036375366011731   1.0000000000000000   0.00000
 O    3   0.7500354711786543   0.6867762168728866   0.7034393660629856   1.0000000000000000   0.00000
 O    3   0.8125220391746363   0.6858904605959333   0.7464812323059361   1.0000000000000000   0.00000
 O    3   0.8122726831953173   0.6242668203373993   0.7876139684886331   1.0000000000000000   0.00000
 O    3   0.7499285828506834   0.6867095156788405   0.7873808402559169   1.0000000000000000   0.00000
 O    3   0.8124229519093551   0.6859217557202040   0.8304559314391450   1.0000000000000000   0.00000
 O    3   0.8120981120275074   0.6243004675756636   0.8716560326260121   1.0000000000000000   0.00000
 O    3   0.7498780576629068   0.6867724338778297   0.8714243862317039   1.0000000000000000   0.00000
 O    3   0.8119179472973856   0.6862788785680611   0.9145425211017945   1.0000000000000000   0.00000
 O    3   0.8117323800402533   0.6244889757734392   0.9557831293985268   1.0000000000000000   0.00000
 O    3   0.7496311104407491   0.6865617342514544   0.9557009377959689   1.0000000000000000   0.00000
 O    3   0.8106773426815397   0.8124535282945771  -0.0009323788389624   1.0000000000000000   0.00000
 O    3   0.8132850761795064   0.7499111359459096   0.0405163594127929   1.0000000000000000   0.00000
 O    3   0.7495890210229437   0.8094662471911671   0.0405017886999394   1.0000000000000000   0.00000
 O    3   0.8117077601687238   0.8119517926903965   0.0821436061213571   1.0000000000000000   0.00000
 O    3   0.8063213486262472   0.7500078503984440   0.1239089461974720   1.0000000000000000   0.00000
 O    3   0.7497485170097907   0.8182428402091118   0.1235965440465688   1.0000000000000000   0.00000
 O    3   0.8120316089048969   0.8128954691342211   0.1650355182977925   1.0000000000000000   0.00000
 O    3   0.8188764804801481   0.7500100234944586   0.2062633718722391   1.0000000000000000   0.00000
 O    3   0.7498494677336570   0.8059510077814072   0.2064228401739293   1.0000000000000000   0.00000
 O    3   0.8123158243746209   0.8123951114190407   0.2477871601118359   1.0000000000000000   0.00000
 O    3   0.8057425588729715   0.7500051235999988   0.2891075785266675   1.0000000000000000   0.00000
 O    3   0.7499990208049619   0.8192267191669835   0.2891119213580886   1.0000000000000000   0.00000
 O    3   0.8126739165203398   0.8123305416559332   0.3304004818863331   1.0000000000000000   0.00000
 O    3   0.8192865544169685   0.7500031236615665   0.3718551208996402   1.0000000000000000   0.00000
 O    3   0.7501462558553402   0.8059373711395046   0.3716702461958664   1.0000000000000000   0.00000
 O    3   0.8130501224806566   0.8129790459135705   0.4128784777513756   1.0000000000000000   0.00000
 O    3   0.8071219496996330   0.7499964675310107   0.4536248370039784   1.0000000000000000   0.00000
 O    3   0.7502202716200514   0.8182343387981724   0.4539933841101110   1.0000000000000000   0.00000
 O    3   0.8130457491965103   0.8117829933492536   0.4951932049931300   1.0000000000000000   0.00000
 O    3   0.8164053361531074   0.7499009911283414   0.5373672060353729   1.0000000000000000   0.00000
 O    3   0.7503574974851284   0.8100374221007363   0.5365153730202981   1.0000000000000000   0.00000
 O    3   0.8147263465050691   0.8124918656674269   0.5789869731663502   1.0000000000000000   0.00000
 O    3   0.8132527527995175   0.7494751578346632   0.6198078643941137   1.0000000000000000   0.00000
 O    3   0.7504457728163132   0.8122704521116504   0.6196654871690970   1.0000000000000000   0.00000
 O    3   0.8129937052441495   0.8108626711705283   0.6625978250904089   1.0000000000000000   0.00000
 O    3   0.8125171280754571   0.7492807140691901   0.7037476013402204   1.0000000000000000   0.00000
 O    3   0.7500360350258913   0.8117309221096342   0.7034494930035455   1.0000000000000000   0.00000
 O    3   0.8125231427333377   0.8109765785726030   0.7464805314775097   1.0000000000000000   0.00000
 O    3   0.8122531698329835   0.7492668610369418   0.7876048405056215   1.0000000000000000   0.00000
 O    3   0.7499279237593165   0.8117253249325240   0.7873777953138089   1.0000000000000000   0.00000
 O    3   0.8124245512760486   0.8109596198124561   0.8304554554682519   1.0000000000000000   0.00000
 O    3   0.8121493787747287   0.7493031385467557   0.8715883295347259   1.0000000000000000   0.00000
 O    3   0.7498786615469867   0.8117252870048781   0.8714341838930758   1.0000000000000000   0.00000
 O    3   0.8119412725789716   0.8110184510957131   0.9145413642167198   1.0000000000000000   0.00000
 O    3   0.8109028843514958   0.7494927371795224   0.9561212593093575   1.0000000000000000   0.00000
 O    3   0.7496320363680391   0.8122234115751513   0.9556611685618135   1.0000000000000000   0.00000
 O    3   0.8107121952643614   0.9367188590061801  -0.0009381863686671   1.0000000000000000   0.00000
 O    3   0.8082838052913506   0.8749259628007121   0.0412889456014604   1.0000000000000000   0.00000
 O    3   0.7495871299554083   0.9401900970485175   0.0404305681373477   1.0000000000000000   0.00000
 O    3   0.8117237064680588   0.9379902215208193   0.0821323505068899   1.0000000000000000   0.00000
 O    3   0.8178451114530675   0.8750100408343017   0.1232317104357288   1.0000000000000000   0.00000
 O    3   0.7497517592112409   0.9317482709100535   0.1235948557274770   1.0000000000000000   0.00000
 O    3   0.8120095833952363   0.9371182349256971   0.1650362119029591   1.0000000000000000   0.00000
 O    3   0.8057141912701343   0.8750104017973653   0.2065912783138170   1.0000000000000000   0.00000
 O    3   0.7498486582696131   0.9440569906542087   0.2064295695830914   1.0000000000000000   0.00000
 O    3   0.8123310321017603   0.9376192133916854   0.2477865879480131   1.0000000000000000   0.00000
 O    3   0.8192558721379991   0.8750051617202387   0.2891415869356383   1.0000000000000000   0.00000
 O    3   0.7499991600546648   0.9307767477589542   0.2891089146179336   1.0000000000000000   0.00000
 O    3   0.8126708573933605   0.9376787522983103   0.3304001896723537   1.0000000000000000   0.00000
 O    3   0.8061086714701953   0.8750034309467511   0.3714442124532311   1.0000000000000000   0.00000
 O    3   0.7501472835490994   0.9440607897729710   0.3716625203698096   1.0000000000000000   0.00000
 O    3   0.8130310063490171   0.9370274635306131   0.4128805012859349   1.0000000000000000   0.00000
 O    3   0.8186652831720603   0.8749967732029252   0.4544340803400114   1.0000000000000000   0.00000
 O    3   0.7502215642285911   0.9317462515231302   0.4540311391357267   1.0000000000000000   0.00000
 O    3   0.8131153997745101   0.9381265265662264   0.4951946559495812   1.0000000000000000   0.00000
 O    3   0.8116383281635333   0.8748951616974991   0.5363010080998772   1.0000000000000000   0.00000
 O    3   0.7503566978004050   0.9396856909076000   0.5364284776228624   1.0000000000000000   0.00000
 O    3   0.8146282687571428   0.9364631876266729   0.5789924937335732   1.0000000000000000   0.00000
 O    3   0.8141450637712011   0.8744686324775429   0.6203340316622852   1.0000000000000000   0.00000
 O    3   0.7504475149839313   0.9366237024501859   0.6197181504878141   1.0000000000000000   0.00000
 O    3   0.8130218326039608   0.9362827887283652   0.6625991575060164   1.0000000000000000   0.00000
 O    3   0.8124620618569041   0.8742825471056833   0.7036375604269014   1.0000000000000000   0.00000
 O    3   0.7500354752871752   0.9367762675662629   0.7034393446529128   1.0000000000000000   0.00000
 O    3   0.8125219740831106   0.9358905988723931   0.7464811740485112   1.0000000000000000   0.00000
 O    3   0.8122725607601503   0.8742667403065210   0.7876138562773396   1.0000000000000000   0.00000
 O    3   0.7499286430508916   0.9367094665439347   0.7873808580427950   1.0000000000000000   0.00000
 O    3   0.8124228733841394   0.9359215474317554   0.8304559067677518   1.0000000000000000   0.00000
 O    3   0.8120980478388351   0.8743004011777833   0.8716561181566322   1.0000000000000000   0.00000
 O    3   0.7498780103451625   0.9367723682163007   0.8714244463995605   1.0000000000000000   0.00000
 O    3   0.8119179868930970   0.9362788490254678   0.9145425332891033   1.0000000000000000   0.00000
 O    3   0.8117325126481564   0.8744889491080522   0.9557831454287679   1.0000000000000000   0.00000
 O    3   0.7496313058160160   0.9365616543579320   0.9557009451523498   1.0000000000000000   0.00000
 O    3   0.9352922849139255   0.0625092653081857  -0.0001246249249959   1.0000000000000000   0.00000
 O    3   0.9335973686067522  -0.0000737026396797   0.0414885774523045   1.0000000000000000   0.00000
 O    3   0.8745595618767791   0.0648800705049732   0.0417187334952564   1.0000000000000000   0.00000
 O    3   0.9369855708981778   0.0617964009636853   0.0836554956932065   1.0000000000000000   0.00000
 O    3   0.9428272149252751   0.0000197322467281   0.1252375106974592   1.0000000000000000   0.00000
 O    3   0.8745541890895507   0.0566378741620507   0.1241370401671277   1.0000000000000000   0.00000
 O    3   0.9369559668576722   0.0630087989056968   0.1659628679362413   1.0000000000000000   0.00000
 O    3   0.9307157671894661   0.0000179587962613   0.2069812229672690   1.0000000000000000   0.00000
 O    3   0.8747265486310893   0.0691398384054672   0.2068238763221160   1.0000000000000000   0.00000
 O    3   0.9373539304916076   0.0623288752791377   0.2484417862755831   1.0000000000000000   0.00000
 O    3   0.9442556329609431   0.0000082940518178   0.2897429632585770   1.0000000000000000   0.00000
 O    3   0.8749996469420657   0.0557213655552504   0.2894163095524444   1.0000000000000000   0.00000
 O    3   0.9376782696188686   0.0624048709861402   0.3310575460713479   1.0000000000000000   0.00000
 O    3   0.9311000767102515   0.0000053267244673   0.3725777797385608   1.0000000000000000   0.00000
 O    3   0.8752694397166531   0.0691377438108195   0.3720266791771637   1.0000000000000000   0.00000
 O    3   0.9379935291982165   0.0628847833600071   0.4138154095508865   1.0000000000000000   0.00000
 O    3   0.9436666173660975  -0.0000043677936337   0.4549502080088103   1.0000000000000000   0.00000
 O    3   0.8754222513317215   0.0565947853926040   0.4546946330028398   1.0000000000000000   0.00000
 O    3   0.9382870224662215   0.0619516616521503   0.4967165566880959   1.0000000000000000   0.00000
 O    3   0.9365875082093328  -0.0000949626403111   0.5383597278379565   1.0000000000000000   0.00000
 O    3   0.8754048885764416   0.0649356328116741   0.5371239924646148   1.0000000000000000   0.00000
 O    3   0.9393750437481181   0.0624623734152644   0.5798094666458415   1.0000000000000000   0.00000
 O    3   0.9390875444304680  -0.0004997454164056   0.6227441866379573   1.0000000000000000   0.00000
 O    3   0.8757255319927555   0.0605428148058294   0.6214619595310200   1.0000000000000000   0.00000
 O    3   0.9381232045496792   0.0610388074244050   0.6643464924371996   1.0000000000000000   0.00000
 O    3   0.9377856604038284  -0.0006857215191733   0.7073011957207530   1.0000000000000000   0.00000
 O    3   0.8751090576368120   0.0603573334270190   0.7054285664067201   1.0000000000000000   0.00000
 O    3   0.9376377660449561   0.0609809646861118   0.7484356309302841   1.0000000000000000   0.00000
 O    3   0.9376423477186379  -0.0007128335430301   0.7912814428123509   1.0000000000000000   0.00000
 O    3   0.8749513097650606   0.0602463190024595   0.7893972527596507   1.0000000000000000   0.00000
 O    3   0.9375364726608909   0.0609954951629216   0.8324037263087711   1.0000000000000000   0.00000
 O    3   0.9374179574209467  -0.0006915895865413   0.8751339085834686   1.0000000000000000   0.00000
 O    3   0.8748234234652629   0.0603585047123556   0.8733688381788763   1.0000000000000000   0.00000
 O    3   0.9370840719003447   0.0608761269926056   0.9162785955468111   1.0000000000000000   0.00000
 O    3   0.9366950363141963  -0.0005031392707983   0.9590676276753272   1.0000000000000000   0.00000
 O    3   0.8742382682314312   0.0605497596835923   0.9573403263863998   1.0000000000000000   0.00000
 O    3   0.9354095182746389   0.1864747079141326  -0.0001296463157586   1.0000000000000000   0.00000
 O    3   0.9382352366558095   0.1249198732805033   0.0425551410081302   1.0000000000000000   0.00000
 O    3   0.8745796874662737   0.1845977564388028   0.0416314067415068   1.0000000000000000   0.00000
 O    3   0.9368965424796857   0.1881562838854607   0.0836541908011514   1.0000000000000000   0.00000
 O    3   0.9313312544193738   0.1250202595176816   0.1244039390753008   1.0000000000000000   0.00000
 O    3   0.8745498730121525   0.1933753418299533   0.1241643391078379   1.0000000000000000   0.00000
 O    3   0.9370013188307375   0.1870274786446894   0.1659610709132377   1.0000000000000000   0.00000
 O    3   0.9438797692440325   0.1250178494733787   0.2074077134599541   1.0000000000000000   0.00000
 O    3   0.8747277327506112   0.1808859945623155   0.2068075147827379   1.0000000000000000   0.00000
 O    3   0.9373282651369849   0.1876973614791231   0.2484418712469766   1.0000000000000000   0.00000
 O    3   0.9307385159496712   0.1250089241742233   0.2896967989608114   1.0000000000000000   0.00000
 O    3   0.8749995732713357   0.1942886342298964   0.2894243787831695   1.0000000000000000   0.00000
 O    3   0.9376927525818161   0.1876109085428037   0.3310583793450457   1.0000000000000000   0.00000
 O    3   0.9442855587077735   0.1250053246542922   0.3722620065316404   1.0000000000000000   0.00000
 O    3   0.8752683269092626   0.1808665232967079   0.3720263066620605   1.0000000000000000   0.00000
 O    3   0.9379861366542820   0.1871232803652811   0.4138144489642796   1.0000000000000000   0.00000
 O    3   0.9320859290436572   0.1249983499287727   0.4556187602564311   1.0000000000000000   0.00000
 O    3   0.8754265463917293   0.1933795939362960   0.4546818048529307   1.0000000000000000   0.00000
 O    3   0.9382943365954286   0.1879819303788888   0.4967284156611856   1.0000000000000000   0.00000
 O    3   0.9417195932924882   0.1249196936135611   0.5375872132905335   1.0000000000000000   0.00000
 O    3   0.8753849416090060   0.1845217255654882   0.5372014402245450   1.0000000000000000   0.00000
 O    3   0.9393214214067701   0.1867256791128971   0.5798156436504687   1.0000000000000000   0.00000
 O    3   0.9382302484399537   0.1244966055359147   0.6230889470700485   1.0000000000000000   0.00000
 O    3   0.8757293285703731   0.1865388648009481   0.6214290343559172   1.0000000000000000   0.00000
 O    3   0.9381590895918372   0.1863062411155160   0.6643447839387863   1.0000000000000000   0.00000
 O    3   0.9378382065211003   0.1243112953790204   0.7072308507223647   1.0000000000000000   0.00000
 O    3   0.8751135891566187   0.1853091032808354   0.7054410768336674   1.0000000000000000   0.00000
 O    3   0.9376343321371535   0.1859413724756598   0.7484351186822708   1.0000000000000000   0.00000
 O    3   0.9376224765866442   0.1242872271783546   0.7912727836561821   1.0000000000000000   0.00000
 O    3   0.8749511405480359   0.1852512504850015   0.7893987405725506   1.0000000000000000   0.00000
 O    3   0.9375422690701163   0.1859095694742765   0.8324028691991912   1.0000000000000000   0.00000
 O    3   0.9374734643286815   0.1243101055187337   0.8752433794428415   1.0000000000000000   0.00000
 O    3   0.8748194637925742   0.1853130883094842   0.8733520245950170   1.0000000000000000   0.00000
 O    3   0.9370484505256234   0.1862975736006690   0.9162770254387446   1.0000000000000000   0.00000
 O    3   0.9358236158198788   0.1244906699662768   0.9585426849494364   1.0000000000000000   0.00000
 O    3   0.8742350275256635   0.1865139099042835   0.9573770382787066   1.0000000000000000   0.00000
 O    3   0.9352923481095401   0.3125091716841917  -0.0001245879239427   1.0000000000000000   0.00000
 O    3   0.9335974797556470   0.2499263155621498   0.0414886274533349   1.0000000000000000   0.00000
 O    3   0.8745595867782390   0.3148799771674212   0.0417187433987258   1.0000000000000000   0.00000
 O    3   0.9369857049960251   0.3117967231924181   0.0836554966050250   1.0000000000000000   0.00000
 O    3   0.9428273038096860   0.2500197688431195   0.1252373371546854   1.0000000000000000   0.00000
 O    3   0.8745541924633424   0.3066377397215974   0.1241370108954635   1.0000000000000000   0.00000
 O    3   0.9369560848569095   0.3130087908735050   0.1659628603494624   1.0000000000000000   0.00000
 O    3   0.9307157677031117   0.2500178707710253   0.2069811572081714   1.0000000000000000   0.00000
 O    3   0.8747264776090607   0.3191396066887247   0.2068239534641448   1.0000000000000000   0.00000
 O    3   0.9373539148058213   0.3123288569730728   0.2484418170512485   1.0000000000000000   0.00000
 O    3   0.9442554408055540   0.2500082899648563   0.2897430311779474   1.0000000000000000   0.00000
 O    3   0.8749996788909159   0.3057214292648471   0.2894164046011599   1.0000000000000000   0.00000
 O    3   0.9376782276598907   0.3124048738069803   0.3310576017266947   1.0000000000000000   0.00000
 O    3   0.9311001262049939   0.2500052604661023   0.3725778436175941   1.0000000000000000   0.00000
 O    3   0.8752694675465249   0.3191378066636399   0.3720266127948563   1.0000000000000000   0.00000
 O    3   0.9379935249679252   0.3128847512825295   0.4138153485484176   1.0000000000000000   0.00000
 O    3   0.9436667132727466   0.2499957140394740   0.4549502760822579   1.0000000000000000   0.00000
 O    3   0.8754222390180562   0.3065947429197845   0.4546946541713651   1.0000000000000000   0.00000
 O    3   0.9382871762077628   0.3119518163185002   0.4967165514182353   1.0000000000000000   0.00000
 O    3   0.9365876182620232   0.2499050296734348   0.5383597165291005   1.0000000000000000   0.00000
 O    3   0.8754048342865468   0.3149355488935335   0.5371240100976339   1.0000000000000000   0.00000
 O    3   0.9393749415048921   0.3124622736450409   0.5798094471569117   1.0000000000000000   0.00000
 O    3   0.9390874978131161   0.2495001577694851   0.6227442149650573   1.0000000000000000   0.00000
 O    3   0.8757255441352148   0.3105427870614622   0.6214619645376754   1.0000000000000000   0.00000
 O    3   0.9381233170170910   0.3110386778306152   0.6643464492874774   1.0000000000000000   0.00000
 O    3   0.9377855421475457   0.2493141533569026   0.7073011310508952   1.0000000000000000   0.00000
 O    3   0.8751091397771316   0.3103572805069382   0.7054284831157998   1.0000000000000000   0.00000
 O    3   0.9376378403740614   0.3109809179828657   0.7484355607709157   1.0000000000000000   0.00000
 O    3   0.9376424529089732   0.2492870724339846   0.7912813192922989   1.0000000000000000   0.00000
 O    3   0.8749514144282363   0.3102463374988023   0.7893972831896129   1.0000000000000000   0.00000
 O    3   0.9375363947487997   0.3109954855379582   0.8324037054255697   1.0000000000000000   0.00000
 O    3   0.9374179732607650   0.2493083414461754   0.8751338290913960   1.0000000000000000   0.00000
 O    3   0.8748234666403423   0.3103584074357935   0.8733688505198194   1.0000000000000000   0.00000
 O    3   0.9370841408159274   0.3108760468077917   0.9162785523092739   1.0000000000000000   0.00000
 O    3   0.9366949990133580   0.2494969134434471   0.9590676001166669   1.0000000000000000   0.00000
 O    3   0.8742382135992190   0.3105497624241111   0.9573404412105748   1.0000000000000000   0.00000
 O    3   0.9354094329862432   0.4364748251425567  -0.0001296987211230   1.0000000000000000   0.00000
 O    3   0.9382350613178948   0.3749200736647841   0.0425550124266117   1.0000000000000000   0.00000
 O    3   0.8745797227120280   0.4345978662176543   0.0416314604756313   1.0000000000000000   0.00000
 O    3   0.9368964629286164   0.4381563606962287   0.0836541677880202   1.0000000000000000   0.00000
 O    3   0.9313313816669261   0.3750203907899452   0.1244040201376546   1.0000000000000000   0.00000
 O    3   0.8745498063741218   0.4433754689058861   0.1241642749214363   1.0000000000000000   0.00000
 O    3   0.9370013410261347   0.4370277482959556   0.1659610199135399   1.0000000000000000   0.00000
 O    3   0.9438796805302743   0.3750177548441553   0.2074075996236982   1.0000000000000000   0.00000
 O    3   0.8747277025742819   0.4308860183676353   0.2068074993564606   1.0000000000000000   0.00000
 O    3   0.9373281900832009   0.4376972478982916   0.2484418270979662   1.0000000000000000   0.00000
 O    3   0.9307385176623798   0.3750088219703842   0.2896968425824727   1.0000000000000000   0.00000
 O    3   0.8749996005182520   0.4442885648690331   0.2894244102037500   1.0000000000000000   0.00000
 O    3   0.9376927864058238   0.4376110436012055   0.3310583031031888   1.0000000000000000   0.00000
 O    3   0.9442855443217684   0.3750053550513049   0.3722619926535031   1.0000000000000000   0.00000
 O    3   0.8752683017165851   0.4308665832381451   0.3720262623815527   1.0000000000000000   0.00000
 O    3   0.9379860972127553   0.4371233600533429   0.4138144600207572   1.0000000000000000   0.00000
 O    3   0.9320859095197366   0.3749984079307198   0.4556187146913178   1.0000000000000000   0.00000
 O    3   0.8754265642543636   0.4433794499053424   0.4546818273608647   1.0000000000000000   0.00000
 O    3   0.9382944459802098   0.4379819202401837   0.4967284096225140   1.0000000000000000   0.00000
 O    3   0.9417196631672877   0.3749196874362371   0.5375872417386239   1.0000000000000000   0.00000
 O    3   0.8753850155942187   0.4345217998932956   0.5372015320247892   1.0000000000000000   0.00000
 O    3   0.9393216443893945   0.4367257679291717   0.5798156438374299   1.0000000000000000   0.00000
 O    3   0.9382301618330338   0.3744966422373876   0.6230889845103097   1.0000000000000000   0.00000
 O    3   0.8757293950883923   0.4365390183541235   0.6214290379794194   1.0000000000000000   0.00000
 O    3   0.9381590710785944   0.4363061189205417   0.6643448489376050   1.0000000000000000   0.00000
 O    3   0.9378382511860287   0.3743113326625361   0.7072308030711674   1.0000000000000000   0.00000
 O    3   0.8751137166794501   0.4353089904190469   0.7054409444860477   1.0000000000000000   0.00000
 O    3   0.9376345628008474   0.4359415503137036   0.7484351124243472   1.0000000000000000   0.00000
 O    3   0.9376224885372662   0.3742871307409200   0.7912727771781354   1.0000000000000000   0.00000
 O    3   0.8749511714469062   0.4352511953385553   0.7893986695655111   1.0000000000000000   0.00000
 O    3   0.9375422029339977   0.4359096229421252   0.8324028595920839   1.0000000000000000   0.00000
 O    3   0.9374735804423284   0.3743100269781348   0.8752433718669539   1.0000000000000000   0.00000
 O    3   0.8748194655907046   0.4353130502892459   0.8733519695654259   1.0000000000000000   0.00000
 O    3   0.9370485260692468   0.4362977773679101   0.9162770842894944   1.0000000000000000   0.00000
 O    3   0.9358237795460493   0.3744906704630256   0.9585427160436929   1.0000000000000000   0.00000
 O    3   0.8742350310709123   0.4365136356632404   0.9573771011473245   1.0000000000000000   0.00000
 O    3   0.9352923352649449   0.5625093692529974  -0.0001245756375862   1.0000000000000000   0.00000
 O    3   0.9335975345592289   0.4999263896994057   0.0414885636732208   1.0000000000000000   0.00000
 O    3   0.8745595905975433   0.5648802458771297   0.0417188237804050   1.0000000000000000   0.00000
 O    3   0.9369855312853194   0.5617966394967997   0.0836554735916126   1.0000000000000000   0.00000
 O    3   0.9428272255430157   0.5000197867483682   0.1252372843319823   1.0000000000000000   0.00000
 O    3   0.8745542235130673   0.5566379077292340   0.1241370080080735   1.0000000000000000   0.00000
 O    3   0.9369560818255998   0.5630086708020148   0.1659628701760172   1.0000000000000000   0.00000
 O    3   0.9307156613496350   0.5000178578681569   0.2069811509044763   1.0000000000000000   0.00000
 O    3   0.8747267088635471   0.5691398474824559   0.2068239188021817   1.0000000000000000   0.00000
 O    3   0.9373539008189447   0.5623288374801571   0.2484418451039835   1.0000000000000000   0.00000
 O    3   0.9442555447612632   0.5000082561828632   0.2897429878856008   1.0000000000000000   0.00000
 O    3   0.8749996516564681   0.5557214210443399   0.2894164219311504   1.0000000000000000   0.00000
 O    3   0.9376781416865418   0.5624049047744816   0.3310575933931709   1.0000000000000000   0.00000
 O    3   0.9311001645676343   0.5000052775352866   0.3725778618217571   1.0000000000000000   0.00000
 O    3   0.8752694281224291   0.5691375997800570   0.3720267676502574   1.0000000000000000   0.00000
 O    3   0.9379937253269778   0.5628848850208460   0.4138153901832461   1.0000000000000000   0.00000
 O    3   0.9436665546846009   0.4999956890261811   0.4549503282240075   1.0000000000000000   0.00000
 O    3   0.8754222267898151   0.5565947871050602   0.4546945778305395   1.0000000000000000   0.00000
 O    3   0.9382873009720138   0.5619517506570209   0.4967166287143570   1.0000000000000000   0.00000
 O    3   0.9365877464858084   0.4999050266355460   0.5383598173215569   1.0000000000000000   0.00000
 O    3   0.8754049044525219   0.5649354574399555   0.5371240532033305   1.0000000000000000   0.00000
 O    3   0.9393750173738163   0.5624622314239537   0.5798094606178663   1.0000000000000000   0.00000
 O    3   0.9390875367923823   0.4995003059965811   0.6227442727177505   1.0000000000000000   0.00000
 O    3   0.8757256294065999   0.5605427493842168   0.6214620715115421   1.0000000000000000   0.00000
 O    3   0.9381233041898722   0.5610387192420521   0.6643465797246693   1.0000000000000000   0.00000
 O    3   0.9377855528857437   0.4993142330108097   0.7073011757378048   1.0000000000000000   0.00000
 O    3   0.8751091112758732   0.5603574096383328   0.7054285301194214   1.0000000000000000   0.00000
 O    3   0.9376377694170288   0.5609809616546872   0.7484355985405862   1.0000000000000000   0.00000
 O    3   0.9376422257167439   0.4992871054703573   0.7912813217076388   1.0000000000000000   0.00000
 O    3   0.8749513067934226   0.5602462540939663   0.7893971352201029   1.0000000000000000   0.00000
 O    3   0.9375364456340126   0.5609954156289142   0.8324036873531766   1.0000000000000000   0.00000
 O    3   0.9374179746309510   0.4993083158426913   0.8751338730095990   1.0000000000000000   0.00000
 O    3   0.8748234851710422   0.5603584261035738   0.8733689416282335   1.0000000000000000   0.00000
 O    3   0.9370840488486426   0.5608760365323728   0.9162786481387637   1.0000000000000000   0.00000
 O    3   0.9366949321530104   0.4994969398179922   0.9590676885020835   1.0000000000000000   0.00000
 O    3   0.8742382507629138   0.5605498833347083   0.9573404054832736   1.0000000000000000   0.00000
 O    3   0.9354094597030835   0.6864746456604220  -0.0001296853482171   1.0000000000000000   0.00000
 O    3   0.9382351655307095   0.6249200852045579   0.0425550697400135   1.0000000000000000   0.00000
 O    3   0.8745797936655817   0.6845977290369171   0.0416313974309029   1.0000000000000000   0.00000
 O    3   0.9368966054355624   0.6881561890580501   0.0836542412082437   1.0000000000000000   0.00000
 O    3   0.9313313850922174   0.6250202460208691   0.1244040479157627   1.0000000000000000   0.00000
 O    3   0.8745498951902790   0.6933752341060510   0.1241642198697227   1.0000000000000000   0.00000
 O    3   0.9370014136754617   0.6870274512600136   0.1659610904788620   1.0000000000000000   0.00000
 O    3   0.9438798026401441   0.6250177732980567   0.2074077590689757   1.0000000000000000   0.00000
 O    3   0.8747278304384754   0.6808860324114586   0.2068076272904056   1.0000000000000000   0.00000
 O    3   0.9373281270043073   0.6876972555025601   0.2484419143305096   1.0000000000000000   0.00000
 O    3   0.9307383157449465   0.6250088314719945   0.2896968480940417   1.0000000000000000   0.00000
 O    3   0.8749996029681585   0.6942886246392322   0.2894243740905211   1.0000000000000000   0.00000
 O    3   0.9376929110328883   0.6876108318550382   0.3310582968995905   1.0000000000000000   0.00000
 O    3   0.9442854482439502   0.6250053096155275   0.3722619682897214   1.0000000000000000   0.00000
 O    3   0.8752683263782035   0.6808665839231172   0.3720262367443071   1.0000000000000000   0.00000
 O    3   0.9379861093550673   0.6871231871645548   0.4138143955595693   1.0000000000000000   0.00000
 O    3   0.9320858627657327   0.6249983700145171   0.4556189116645052   1.0000000000000000   0.00000
 O    3   0.8754265789141917   0.6933795005985531   0.4546817489229756   1.0000000000000000   0.00000
 O    3   0.9382943353110496   0.6879820889843848   0.4967284548584019   1.0000000000000000   0.00000
 O    3   0.9417194775196240   0.6249197167749656   0.5375872076469652   1.0000000000000000   0.00000
 O    3   0.8753849606877870   0.6845217522826246   0.5372015520733551   1.0000000000000000   0.00000
 O    3   0.9393214671336080   0.6867257571567968   0.5798156372605024   1.0000000000000000   0.00000
 O    3   0.9382303121837285   0.6244967469811589   0.6230890421532539   1.0000000000000000   0.00000
 O    3   0.8757293708379086   0.6865387642192320   0.6214291139466499   1.0000000000000000   0.00000
 O    3   0.9381590821934008   0.6863064009540717   0.6643448147915345   1.0000000000000000   0.00000
 O    3   0.9378381211128274   0.6243112439147610   0.7072308010946216   1.0000000000000000   0.00000
 O    3   0.8751135565753684   0.6853090709117871   0.7054408689027236   1.0000000000000000   0.00000
 O    3   0.9376343269959305   0.6859413678345393   0.7484351426176974   1.0000000000000000   0.00000
 O    3   0.9376225239322180   0.6242871997597805   0.7912729252924930   1.0000000000000000   0.00000
 O    3   0.8749512502258410   0.6852510612411263   0.7893988131275338   1.0000000000000000   0.00000
 O    3   0.9375423997189039   0.6859096199281555   0.8324029406213967   1.0000000000000000   0.00000
 O    3   0.9374736496905477   0.6243100701022167   0.8752435122956194   1.0000000000000000   0.00000
 O    3   0.8748194800109407   0.6853129554103218   0.8733519733532701   1.0000000000000000   0.00000
 O    3   0.9370486058086499   0.6862977986728481   0.9162770818631096   1.0000000000000000   0.00000
 O    3   0.9358237103049628   0.6244906310214546   0.9585427088300127   1.0000000000000000   0.00000
 O    3   0.8742349546195348   0.6865137836843922   0.9573770105441225   1.0000000000000000   0.00000
 O    3   0.9352923537611284   0.8125093360944251  -0.0001246091362427   1.0000000000000000   0.00000
 O    3   0.9335972819482571   0.7499263474353431   0.0414885219286620   1.0000000000000000   0.00000
 O    3   0.8745595575610821   0.8148801885043575   0.0417187786323613   1.0000000000000000   0.00000
 O    3   0.9369854412359085   0.8117964502697675   0.0836554484590910   1.0000000000000000   0.00000
 O    3   0.9428273127154166   0.7500197236336515   0.1252373969163737   1.0000000000000000   0.00000
 O    3   0.8745543130660428   0.8066377708915818   0.1241371385988522   1.0000000000000000   0.00000
 O    3   0.9369560387705300   0.8130087571008806   0.1659629176626740   1.0000000000000000   0.00000
 O    3   0.9307157300258013   0.7500178923931399   0.2069812728724308   1.0000000000000000   0.00000
 O    3   0.8747266183005067   0.8191398956071100   0.2068239670024205   1.0000000000000000   0.00000
 O    3   0.9373540536938864   0.8123288113164833   0.2484418324117189   1.0000000000000000   0.00000
 O    3   0.9442556226854927   0.7500082903318391   0.2897430795869833   1.0000000000000000   0.00000
 O    3   0.8749997381107989   0.8057213592186309   0.2894163302915863   1.0000000000000000   0.00000
 O    3   0.9376782689853598   0.8124050387833514   0.3310576211607522   1.0000000000000000   0.00000
 O    3   0.9311002092667341   0.7500052897732212   0.3725777758848094   1.0000000000000000   0.00000
 O    3   0.8752694755101379   0.8191375996082750   0.3720265881674604   1.0000000000000000   0.00000
 O    3   0.9379935190936255   0.8128846928822825   0.4138153361194807   1.0000000000000000   0.00000
 O    3   0.9436665456076407   0.7499956573635470   0.4549502836249947   1.0000000000000000   0.00000
 O    3   0.8754222130891901   0.8065948926026320   0.4546947214103403   1.0000000000000000   0.00000
 O    3   0.9382871623699159   0.8119516835223689   0.4967165946775198   1.0000000000000000   0.00000
 O    3   0.9365876572927840   0.7499050948285306   0.5383598291794836   1.0000000000000000   0.00000
 O    3   0.8754048027744996   0.8149356201384892   0.5371240526873997   1.0000000000000000   0.00000
 O    3   0.9393751089987205   0.8124623281558573   0.5798094321919907   1.0000000000000000   0.00000
 O    3   0.9390874784947596   0.7495003038727063   0.6227441931158981   1.0000000000000000   0.00000
 O    3   0.8757255926021286   0.8105429120822730   0.6214619063352337   1.0000000000000000   0.00000
 O    3   0.9381233073581022   0.8110387446399996   0.6643465279011881   1.0000000000000000   0.00000
 O    3   0.9377855424389253   0.7493142511647330   0.7073012419445541   1.0000000000000000   0.00000
 O    3   0.8751092049580624   0.8103574319028534   0.7054287060889134   1.0000000000000000   0.00000
 O    3   0.9376380317197253   0.8109810264259922   0.7484356543170567   1.0000000000000000   0.00000
 O    3   0.9376424488259480   0.7492870539717796   0.7912812493524864   1.0000000000000000   0.00000
 O    3   0.8749513367438003   0.8102461431166397   0.7893972043000805   1.0000000000000000   0.00000
 O    3   0.9375364547536766   0.8109952321220695   0.8324036792390661   1.0000000000000000   0.00000
 O    3   0.9374179498065009   0.7493083424052599   0.8751338357889068   1.0000000000000000   0.00000
 O    3   0.8748234360356961   0.8103584106894967   0.8733687582036699   1.0000000000000000   0.00000
 O    3   0.9370840107085308   0.8108760784227587   0.9162785773425890   1.0000000000000000   0.00000
 O    3   0.9366948588701929   0.7494968283609710   0.9590677016773511   1.0000000000000000   0.00000
 O    3   0.8742382651830298   0.8105498836770781   0.9573403525398569   1.0000000000000000   0.00000
 O    3   0.9354093869167972   0.9364745979981781  -0.0001297323628094   1.0000000000000000   0.00000
 O    3   0.9382354144082334   0.8749199323417745   0.0425551376486170   1.0000000000000000   0.00000
 O    3   0.8745797645512791   0.9345978889955018   0.0416314785700087   1.0000000000000000   0.00000
 O    3   0.9368965843532014   0.9381563862314717   0.0836542146818537   1.0000000000000000   0.00000
 O    3   0.9313312859314182   0.8750202808053733   0.1244038952559380   1.0000000000000000   0.00000
 O    3   0.8745498039764229   0.9433753491939671   0.1241642578700333   1.0000000000000000   0.00000
 O    3   0.9370012895963509   0.9370273396829751   0.1659610573423071   1.0000000000000000   0.00000
 O    3   0.9438798476819311   0.8750177842091098   0.2074077505818309   1.0000000000000000   0.00000
 O    3   0.8747276921618209   0.9308859909661125   0.2068076150809621   1.0000000000000000   0.00000
 O    3   0.9373283160462828   0.9376975015712206   0.2484419042297870   1.0000000000000000   0.00000
 O    3   0.9307384796422905   0.8750088682320711   0.2896968376087555   1.0000000000000000   0.00000
 O    3   0.8749997109506999   0.9442885790836939   0.2894243918181569   1.0000000000000000   0.00000
 O    3   0.9376928235695879   0.9376110824381935   0.3310583000948708   1.0000000000000000   0.00000
 O    3   0.9442855938163501   0.8750053274039941   0.3722619807736314   1.0000000000000000   0.00000
 O    3   0.8752682764555724   0.9308665673109182   0.3720262980321363   1.0000000000000000   0.00000
 O    3   0.9379862214970243   0.9371233304931974   0.4138143252687134   1.0000000000000000   0.00000
 O    3   0.9320860100502303   0.8749983093163981   0.4556186794469048   1.0000000000000000   0.00000
 O    3   0.8754265622333506   0.9433795894833868   0.4546817679067258   1.0000000000000000   0.00000
 O    3   0.9382944456547266   0.9379818380516165   0.4967283689980473   1.0000000000000000   0.00000
 O    3   0.9417195482506739   0.8749196780818324   0.5375872088986507   1.0000000000000000   0.00000
 O    3   0.8753849775055192   0.9345218194169609   0.5372014772038445   1.0000000000000000   0.00000
 O    3   0.9393215892430362   0.9367257344816168   0.5798155882039175   1.0000000000000000   0.00000
 O    3   0.9382304556835275   0.8744966490875964   0.6230888963447282   1.0000000000000000   0.00000
 O    3   0.8757294310020828   0.9365388612560205   0.6214290991134394   1.0000000000000000   0.00000
 O    3   0.9381591996103918   0.9363062248800418   0.6643448276375069   1.0000000000000000   0.00000
 O    3   0.9378381883159617   0.8743113259663056   0.7072308371077335   1.0000000000000000   0.00000
 O    3   0.8751136442699137   0.9353092413171427   0.7054408853613691   1.0000000000000000   0.00000
 O    3   0.9376344548631568   0.9359413974968851   0.7484350853045540   1.0000000000000000   0.00000
 O    3   0.9376225374874311   0.8742872114053738   0.7912728574388492   1.0000000000000000   0.00000
 O    3   0.8749512741475081   0.9352510732292268   0.7893987397786308   1.0000000000000000   0.00000
 O    3   0.9375421084524083   0.9359095925089616   0.8324028684195270   1.0000000000000000   0.00000
 O    3   0.9374735485636013   0.8743101073853402   0.8752433293761334   1.0000000000000000   0.00000
 O    3   0.8748194778358922   0.9353129937728881   0.8733519611220872   1.0000000000000000   0.00000
 O    3   0.9370485719843917   0.9362977339700879   0.9162770398222712   1.0000000000000000   0.00000
 O    3   0.9358236997722380   0.8744905787693504   0.9585426449508689   1.0000000000000000   0.00000
 O    3   0.8742350684397577   0.9365137382312213   0.9573768939302800   1.0000000000000000   0.00000
Sr    4   0.0013377760981642   0.0001252970864392   0.0822173453710955   1.0000000000000000   0.00000
Sr    4   0.0005579709706099   0.0000290847706329   0.1650540225938953   1.0000000000000000   0.00000
Sr    4   0.0001756847540629   0.0000118061298584   0.2477267645067251   1.0000000000000000   0.00000
Sr    4  -0.0001701623580150   0.0000005686835149   0.3303364442356721   1.0000000000000000   0.00000
Sr    4  -0.0006197525659944  -0.0000029023824761   0.4129112207986590   1.0000000000000000   0.00000
Sr    4  -0.0013768902189920   0.0000799697224155   0.4952902037466551   1.0000000000000000   0.00000
Sr    4   0.0013252858891637   0.1251293664953978   0.0822108665471394   1.0000000000000000   0.00000
Sr    4   0.0005960093010125   0.1250265667313935   0.1650598410551487   1.0000000000000000   0.00000
Sr    4   0.0001640160691884   0.1250120873811512   0.2477215628869582   1.0000000000000000   0.00000
Sr    4  -0.0001807627963029   0.1249998001366348   0.3303420073148891   1.0000000000000000   0.00000
Sr    4  -0.0005827170911433   0.1249985250928864   0.4129094721412983   1.0000000000000000   0.00000
Sr    4  -0.0013570056040190   0.1250573397830493   0.4952873359858935   1.0000000000000000   0.00000
Sr    4   0.0013378138440631   0.2501254572004157   0.0822172692829866   1.0000000000000000   0.00000
Sr    4   0.0005580640857621   0.2500290650244582   0.1650541224640167   1.0000000000000000   0.00000
Sr    4   0.0001757863975857   0.2500118648268714   0.2477266483541410   1.0000000000000000   0.00000
Sr    4  -0.0001701078130430   0.2500007008542183   0.3303363781389421   1.0000000000000000   0.00000
Sr    4  -0.0006197875379327   0.2499970460461082   0.4129110714985308   1.0000000000000000   0.00000
Sr    4  -0.0013769524723889   0.2500799164277877   0.4952902983464081   1.0000000000000000   0.00000
Sr    4   0.0013253564146106   0.3751293795745291   0.0822108257032617   1.0000000000000000   0.00000
Sr    4   0.0005960117842519   0.3750264916348136   0.1650598155166063   1.0000000000000000   0.00000
Sr    4   0.0001641395725678   0.3750119827840142   0.2477214580321589   1.0000000000000000   0.00000
Sr    4  -0.0001806451566547   0.3749997782026723   0.3303420282090670   1.0000000000000000   0.00000
Sr    4  -0.0005825948102727   0.3749984684842456   0.4129095083958399   1.0000000000000000   0.00000
Sr    4  -0.0013569454397983   0.3750572566612447   0.4952873430896197   1.0000000000000000   0.00000
Sr    4   0.0013377314501793   0.5001251989534214   0.0822173068326855   1.0000000000000000   0.00000
Sr    4   0.0005580207391381   0.5000292054859621   0.1650539766336568   1.0000000000000000   0.00000
Sr    4   0.0001758459452673   0.5000117663298875   0.2477266567204970   1.0000000000000000   0.00000
Sr    4  -0.0001702110651050   0.5000005423453298   0.3303363090333155   1.0000000000000000   0.00000
Sr    4  -0.0006197073359023   0.4999969246015376   0.4129111733009183   1.0000000000000000   0.00000
Sr    4  -0.0013770137499883   0.5000799871397317   0.4952902071392493   1.0000000000000000   0.00000
Sr    4   0.0013254051556855   0.6251291325998916   0.0822108347062404   1.0000000000000000   0.00000
Sr    4   0.0005960039575973   0.6250265409239083   0.1650598161095559   1.0000000000000000   0.00000
Sr    4   0.0001638388561860   0.6250120551042686   0.2477215414546620   1.0000000000000000   0.00000
Sr    4  -0.0001806864649998   0.6249997860246619   0.3303420077870611   1.0000000000000000   0.00000
Sr    4  -0.0005828194543191   0.6249983080803974   0.4129094211408922   1.0000000000000000   0.00000
Sr    4  -0.0013570455422959   0.6250572931912335   0.4952873038705927   1.0000000000000000   0.00000
Sr    4   0.0013379466061584   0.7501254106995860   0.0822173121033259   1.0000000000000000   0.00000
Sr    4   0.0005578440487654   0.7500291596481142   0.1650540881857546   1.0000000000000000   0.00000
Sr    4   0.0001757997903095   0.7500118345035506   0.2477266792396133   1.0000000000000000   0.00000
Sr    4  -0.0001701721900820   0.7500007021183376   0.3303364736610431   1.0000000000000000   0.00000
Sr    4  -0.0006197179199272   0.7499970583852110   0.4129111463901755   1.0000000000000000   0.00000
Sr    4  -0.0013768944833951   0.7500800076722922   0.4952902089839471   1.0000000000000000   0.00000
Sr    4   0.0013253962844374   0.8751291620638817   0.0822108835653030   1.0000000000000000   0.00000
Sr    4   0.0005961627686666   0.8750265136267561   0.1650598977646396   1.0000000000000000   0.00000
Sr    4   0.0001639151857599   0.8750120562522138   0.2477215340654891   1.0000000000000000   0.00000
Sr    4  -0.0001807645088733   0.8749998170334028   0.3303420289336585   1.0000000000000000   0.00000
Sr    4  -0.0005826359645948   0.8749983449649485   0.4129094348655498   1.0000000000000000   0.00000
Sr    4  -0.0013570292210036   0.8750572306225974   0.4952873323405251   1.0000000000000000   0.00000
Sr    4   0.1250207285992856   0.0000378044986134   0.0821157550620699   1.0000000000000000   0.00000
Sr    4   0.1250024462770985   0.0000142526842716   0.1650371374827241   1.0000000000000000   0.00000
Sr    4   0.1250062894686322   0.0000099610930982   0.2476881672636557   1.0000000000000000   0.00000
Sr    4   0.1250011801032305  -0.0000032627058001   0.3303137694555917   1.0000000000000000   0.00000
Sr    4   0.1249991557289135  -0.0000162906623095   0.4128727907197153   1.0000000000000000   0.00000
Sr    4   0.1249949148421118  -0.0000349771136410   0.4951865756791401   1.0000000000000000   0.00000
Sr    4   0.1250213373119755   0.1250428111996735   0.0821162053404392   1.0000000000000000   0.00000
Sr    4   0.1250027183064718   0.1250158121631726   0.1650269494649059   1.0000000000000000   0.00000
Sr    4   0.1250059072031126   0.1250096735058961   0.2476964103749587   1.0000000000000000   0.00000
Sr    4   0.1250016078541756   0.1249974139156528   0.3303060443933052   1.0000000000000000   0.00000
Sr    4   0.1249982979604429   0.1249815546015286   0.4128866964037365   1.0000000000000000   0.00000
Sr    4   0.1249957977581753   0.1249600105452328   0.4951877519577836   1.0000000000000000   0.00000
Sr    4   0.1250207212265623   0.2500376330778465   0.0821157972233569   1.0000000000000000   0.00000
Sr    4   0.1250024326904863   0.2500142004776828   0.1650371778764428   1.0000000000000000   0.00000
Sr    4   0.1250063583432059   0.2500098534489021   0.2476882491491312   1.0000000000000000   0.00000
Sr    4   0.1250009854807564   0.2499966532233483   0.3303138649225735   1.0000000000000000   0.00000
Sr    4   0.1249989888796302   0.2499836729472124   0.4128728066837990   1.0000000000000000   0.00000
Sr    4   0.1249950314660149   0.2499650948831006   0.4951866001308092   1.0000000000000000   0.00000
Sr    4   0.1250213158066965   0.3750426782476262   0.0821162252132575   1.0000000000000000   0.00000
Sr    4   0.1250028415137005   0.3750159054230481   0.1650269068315057   1.0000000000000000   0.00000
Sr    4   0.1250061894229022   0.3750096077012513   0.2476964908552930   1.0000000000000000   0.00000
Sr    4   0.1250014983364539   0.3749972122262818   0.3303060874438078   1.0000000000000000   0.00000
Sr    4   0.1249982981951903   0.3749816421830521   0.4128867121485307   1.0000000000000000   0.00000
Sr    4   0.1249957972860584   0.3749601054565437   0.4951876953802357   1.0000000000000000   0.00000
Sr    4   0.1250206778118432   0.5000378307019003   0.0821158446552522   1.0000000000000000   0.00000
Sr    4   0.1250024450102374   0.5000141881800719   0.1650371190918837   1.0000000000000000   0.00000
Sr    4   0.1250062812634820   0.5000097451759269   0.2476882451743292   1.0000000000000000   0.00000
Sr    4   0.1250011170190601   0.4999966799708669   0.3303138233760756   1.0000000000000000   0.00000
Sr    4   0.1249990679050782   0.4999838434199508   0.4128727316607571   1.0000000000000000   0.00000
Sr    4   0.1249949352134110   0.4999650259894844   0.4951865290819168   1.0000000000000000   0.00000
Sr    4   0.1250213108367619   0.6250427149456711   0.0821162617752271   1.0000000000000000   0.00000
Sr    4   0.1250028863429758   0.6250158025218845   0.1650269096861049   1.0000000000000000   0.00000
Sr    4   0.1250059914950434   0.6250097309615542   0.2476965129680972   1.0000000000000000   0.00000
Sr    4   0.1250014855135946   0.6249972503938327   0.3303060929226428   1.0000000000000000   0.00000
Sr    4   0.1249983509641655   0.6249815041803017   0.4128866638054137   1.0000000000000000   0.00000
Sr    4   0.1249959848725819   0.6249598941401350   0.4951876519010938   1.0000000000000000   0.00000
Sr    4   0.1250207088837405   0.7500379943525163   0.0821157985413358   1.0000000000000000   0.00000
Sr    4   0.1250025149267492   0.7500141931853432   0.1650371119003418   1.0000000000000000   0.00000
Sr    4   0.1250064200419898   0.7500099651646052   0.2476882033426062   1.0000000000000000   0.00000
Sr    4   0.1250010241920338   0.7499966161202710   0.3303137697737106   1.0000000000000000   0.00000
Sr    4   0.1249990613685272   0.7499835952134608   0.4128727517091203   1.0000000000000000   0.00000
Sr    4   0.1249949986904939   0.7499649941707787   0.4951865255574965   1.0000000000000000   0.00000
Sr    4   0.1250213686407163   0.8750426898297911   0.0821161361691013   1.0000000000000000   0.00000
Sr    4   0.1250027898060857   0.8750159362847816   0.1650269232678960   1.0000000000000000   0.00000
Sr    4   0.1250060569199842   0.8750095868622650   0.2476964756374810   1.0000000000000000   0.00000
Sr    4   0.1250015583756769   0.8749973075033121   0.3303060570196225   1.0000000000000000   0.00000
Sr    4   0.1249982516228142   0.8749814782391556   0.4128866123001849   1.0000000000000000   0.00000
Sr    4   0.1249958830186440   0.8749598497595922   0.4951877181735619   1.0000000000000000   0.00000
Sr    4   0.2486800026733947   0.0001243807648586   0.0822025786671300   1.0000000000000000   0.00000
Sr    4   0.2494487710580324   0.0000272373337953   0.1650480787692749   1.0000000000000000   0.00000
Sr    4   0.2498294317594262   0.0000097476780750   0.2477218548492084   1.0000000000000000   0.00000
Sr    4   0.2501730521219111   0.0000005096408671   0.3303326112828274   1.0000000000000000   0.00000
Sr    4   0.2506211345340875  -0.0000039032349370   0.4129027437686799   1.0000000000000000   0.00000
Sr    4   0.2513716867474379   0.0000768219094078   0.4952723026519407   1.0000000000000000   0.00000
Sr    4   0.2486919252421293   0.1251271474117974   0.0821958937771381   1.0000000000000000   0.00000
Sr    4   0.2494100808963649   0.1250248985695574   0.1650539160578294   1.0000000000000000   0.00000
Sr    4   0.2498425965677261   0.1250099785812850   0.2477169212077472   1.0000000000000000   0.00000
Sr    4   0.2501822031213408   0.1249995683120667   0.3303381632242959   1.0000000000000000   0.00000
Sr    4   0.2505849154212652   0.1249980532945742   0.4129007916719832   1.0000000000000000   0.00000
Sr    4   0.2513512351261091   0.1250544510654060   0.4952702035232572   1.0000000000000000   0.00000
Sr    4   0.2486801598574908   0.2501243146906680   0.0822026660644738   1.0000000000000000   0.00000
Sr    4   0.2494489140785394   0.2500271178136453   0.1650480465222938   1.0000000000000000   0.00000
Sr    4   0.2498293797559814   0.2500098129256950   0.2477219232409103   1.0000000000000000   0.00000
Sr    4   0.2501729193085229   0.2500005138400236   0.3303326088452515   1.0000000000000000   0.00000
Sr    4   0.2506209877289096   0.2499960639525758   0.4129028755122281   1.0000000000000000   0.00000
Sr    4   0.2513717679083309   0.2500769503933155   0.4952723089434579   1.0000000000000000   0.00000
Sr    4   0.2486919149664710   0.3751271441287651   0.0821959120031916   1.0000000000000000   0.00000
Sr    4   0.2494099513882035   0.3750247083525314   0.1650538558675416   1.0000000000000000   0.00000
Sr    4   0.2498427818744362   0.3750098758531618   0.2477168877750323   1.0000000000000000   0.00000
Sr    4   0.2501819837865652   0.3749995017896034   0.3303381517942977   1.0000000000000000   0.00000
Sr    4   0.2505848340379084   0.3749978561408228   0.4129008686273927   1.0000000000000000   0.00000
Sr    4   0.2513514158071997   0.3750542388312790   0.4952702441255654   1.0000000000000000   0.00000
Sr    4   0.2486799480411465   0.5001244545600598   0.0822026764950358   1.0000000000000000   0.00000
Sr    4   0.2494487136338522   0.5000272558435311   0.1650480030542122   1.0000000000000000   0.00000
Sr    4   0.2498294305573640   0.5000098820279408   0.2477219465945611   1.0000000000000000   0.00000
Sr    4   0.2501732185711036   0.5000004853971455   0.3303326245682123   1.0000000000000000   0.00000
Sr    4   0.2506211268791015   0.4999961296207925   0.4129029364160431   1.0000000000000000   0.00000
Sr    4   0.2513717642262402   0.5000769702117563   0.4952723250504908   1.0000000000000000   0.00000
Sr    4   0.2486918322814310   0.6251273179645362   0.0821959441734365   1.0000000000000000   0.00000
Sr    4   0.2494102000256665   0.6250247739129839   0.1650537846544296   1.0000000000000000   0.00000
Sr    4   0.2498425988898593   0.6250100354424717   0.2477168389489683   1.0000000000000000   0.00000
Sr    4   0.2501818270482298   0.6249995851974115   0.3303382911907315   1.0000000000000000   0.00000
Sr    4   0.2505849644195406   0.6249979286167366   0.4129009460334843   1.0000000000000000   0.00000
Sr    4   0.2513514289430236   0.6250545034168538   0.4952702714540222   1.0000000000000000   0.00000
Sr    4   0.2486800148502368   0.7501243442195358   0.0822026453130149   1.0000000000000000   0.00000
Sr    4   0.2494488235666114   0.7500273567165245   0.1650479691166196   1.0000000000000000   0.00000
Sr    4   0.2498296312364131   0.7500097366426889   0.2477218642698346   1.0000000000000000   0.00000
Sr    4   0.2501730281281571   0.7500003087640739   0.3303326104920314   1.0000000000000000   0.00000
Sr    4   0.2506210427208817   0.7499960937281100   0.4129028129068725   1.0000000000000000   0.00000
Sr    4   0.2513718004138840   0.7500768713219623   0.4952723554088806   1.0000000000000000   0.00000
Sr    4   0.2486920323148524   0.8751271979133691   0.0821958753316380   1.0000000000000000   0.00000
Sr    4   0.2494102584773301   0.8750247512928513   0.1650538196682657   1.0000000000000000   0.00000
Sr    4   0.2498425868107391   0.8750101833569667   0.2477168208218881   1.0000000000000000   0.00000
Sr    4   0.2501821349078897   0.8749996146256609   0.3303381870279740   1.0000000000000000   0.00000
Sr    4   0.2505847756718657   0.8749977047194079   0.4129008289799698   1.0000000000000000   0.00000
Sr    4   0.2513513725463515   0.8750545570454125   0.4952701666761126   1.0000000000000000   0.00000
Sr    4   0.3731966080516608   0.0002386272117251   0.0828763279012298   1.0000000000000000   0.00000
Sr    4   0.3739756365914695   0.0000311090900173   0.1654592443844256   1.0000000000000000   0.00000
Sr    4   0.3746548709669577   0.0000068983641079   0.2481293437496805   1.0000000000000000   0.00000
Sr    4   0.3753515669863943   0.0000034279772420   0.3307095847085047   1.0000000000000000   0.00000
Sr    4   0.3760519382518637   0.0000146593445404   0.4133734877982736   1.0000000000000000   0.00000
Sr    4   0.3768481451102365   0.0002070651412160   0.4959358471782877   1.0000000000000000   0.00000
Sr    4   0.3731983508537209   0.1252192604484490   0.0828162002604721   1.0000000000000000   0.00000
Sr    4   0.3739810482420590   0.1250313474937503   0.1655268169391891   1.0000000000000000   0.00000
Sr    4   0.3746522013633662   0.1250062290691684   0.2480914555712631   1.0000000000000000   0.00000
Sr    4   0.3753545313483309   0.1250017456193057   0.3307474625701059   1.0000000000000000   0.00000
Sr    4   0.3760464791979941   0.1250153368103308   0.4133068285242492   1.0000000000000000   0.00000
Sr    4   0.3768474088154615   0.1251884427765438   0.4959972816152955   1.0000000000000000   0.00000
Sr    4   0.3731966251777855   0.2502386941749664   0.0828763104657887   1.0000000000000000   0.00000
Sr    4   0.3739755814451685   0.2500312304065250   0.1654592157278778   1.0000000000000000   0.00000
Sr    4   0.3746549281856336   0.2500067938452604   0.2481294240354277   1.0000000000000000   0.00000
Sr    4   0.3753515038422769   0.2500034665471258   0.3307096037679106   1.0000000000000000   0.00000
Sr    4   0.3760519504288883   0.2500144852441925   0.4133736405566655   1.0000000000000000   0.00000
Sr    4   0.3768482228631764   0.2502072606194520   0.4959359257043979   1.0000000000000000   0.00000
Sr    4   0.3731984755322714   0.3752194603965144   0.0828162447280401   1.0000000000000000   0.00000
Sr    4   0.3739812091080878   0.3750316113342482   0.1655268136457892   1.0000000000000000   0.00000
Sr    4   0.3746521248092314   0.3750061709493916   0.2480913646713601   1.0000000000000000   0.00000
Sr    4   0.3753545065668987   0.3750017738332847   0.3307475208880422   1.0000000000000000   0.00000
Sr    4   0.3760463723991973   0.3750153588785161   0.4133068034358899   1.0000000000000000   0.00000
Sr    4   0.3768475122574695   0.3751885631391966   0.4959972778715064   1.0000000000000000   0.00000
Sr    4   0.3731965815061579   0.5002386121065157   0.0828763503434046   1.0000000000000000   0.00000
Sr    4   0.3739755790475741   0.5000311779920008   0.1654592479308559   1.0000000000000000   0.00000
Sr    4   0.3746549989851931   0.5000070385752081   0.2481294275481519   1.0000000000000000   0.00000
Sr    4   0.3753517039956383   0.5000034682421512   0.3307095617108940   1.0000000000000000   0.00000
Sr    4   0.3760519290552169   0.5000143990831978   0.4133735359323298   1.0000000000000000   0.00000
Sr    4   0.3768482490662786   0.5002070377396877   0.4959359610693054   1.0000000000000000   0.00000
Sr    4   0.3731984657700471   0.6252194413004170   0.0828160973823356   1.0000000000000000   0.00000
Sr    4   0.3739810834191251   0.6250314860117621   0.1655267839897360   1.0000000000000000   0.00000
Sr    4   0.3746522602943950   0.6250063656126731   0.2480914115544341   1.0000000000000000   0.00000
Sr    4   0.3753544431828988   0.6250017330008152   0.3307474851154365   1.0000000000000000   0.00000
Sr    4   0.3760464130568270   0.6250153490388470   0.4133068611115339   1.0000000000000000   0.00000
Sr    4   0.3768474189200073   0.6251885267120130   0.4959973338012480   1.0000000000000000   0.00000
Sr    4   0.3731965719156137   0.7502387449029181   0.0828764005201403   1.0000000000000000   0.00000
Sr    4   0.3739754922864834   0.7500311406775801   0.1654592686381793   1.0000000000000000   0.00000
Sr    4   0.3746548946694627   0.7500067985458474   0.2481292953363151   1.0000000000000000   0.00000
Sr    4   0.3753516194267535   0.7500033761878013   0.3307096094651962   1.0000000000000000   0.00000
Sr    4   0.3760519318638322   0.7500144505365922   0.4133735004354835   1.0000000000000000   0.00000
Sr    4   0.3768481476792576   0.7502069327218674   0.4959358929189676   1.0000000000000000   0.00000
Sr    4   0.3731984702229730   0.8752193438356008   0.0828161558264089   1.0000000000000000   0.00000
Sr    4   0.3739811285465851   0.8750316085734582   0.1655267954416060   1.0000000000000000   0.00000
Sr    4   0.3746519395727410   0.8750061689878615   0.2480913992677800   1.0000000000000000   0.00000
Sr    4   0.3753545976096681   0.8750018461029043   0.3307475654509456   1.0000000000000000   0.00000
Sr    4   0.3760464062574699   0.8750152779854571   0.4133067332325253   1.0000000000000000   0.00000
Sr    4   0.3768474947887644   0.8751883954569207   0.4959972683080899   1.0000000000000000   0.00000
Sr    4   0.4986498830907766   0.0000782212375654   0.0835648759632410   1.0000000000000000   0.00000
Sr    4   0.4993955320963131   0.0000012789884209   0.1659402147713833   1.0000000000000000   0.00000
Sr    4   0.4998320221166830  -0.0000011484623012   0.2485113490132038   1.0000000000000000   0.00000
Sr    4   0.5001787652425294  -0.0000009766329150   0.3311186883371491   1.0000000000000000   0.00000
Sr    4   0.5005751070562197   0.0000015114236181   0.4137866709269994   1.0000000000000000   0.00000
Sr    4   0.5013673238643428   0.0000694351734233   0.4966171131396848   1.0000000000000000   0.00000
Sr    4   0.4986692664011656   0.1250551045674179   0.0835678687492826   1.0000000000000000   0.00000
Sr    4   0.4994337570588793   0.1250028574304258   0.1659419059230492   1.0000000000000000   0.00000
Sr    4   0.4998211748426287   0.1249971558457154   0.2485056791355469   1.0000000000000000   0.00000
Sr    4   0.5001672826642115   0.1250002095614996   0.3311239865251490   1.0000000000000000   0.00000
Sr    4   0.5006129929731418   0.1249983966803706   0.4137807404475270   1.0000000000000000   0.00000
Sr    4   0.5013549990025107   0.1250747778056958   0.4966240047843413   1.0000000000000000   0.00000
Sr    4   0.4986497988814713   0.2500782789561978   0.0835648906538853   1.0000000000000000   0.00000
Sr    4   0.4993955211357363   0.2500013272907784   0.1659402933850701   1.0000000000000000   0.00000
Sr    4   0.4998320362458230   0.2499986995707338   0.2485113757153159   1.0000000000000000   0.00000
Sr    4   0.5001788754838266   0.2499990946601718   0.3311187804338702   1.0000000000000000   0.00000
Sr    4   0.5005749872929787   0.2500015876147694   0.4137866742428122   1.0000000000000000   0.00000
Sr    4   0.5013673088104975   0.2500694945516075   0.4966171370751812   1.0000000000000000   0.00000
Sr    4   0.4986690652201834   0.3750550253932249   0.0835678866896035   1.0000000000000000   0.00000
Sr    4   0.4994336284244686   0.3750026701907023   0.1659419950657382   1.0000000000000000   0.00000
Sr    4   0.4998212623745923   0.3749971633526624   0.2485057507882319   1.0000000000000000   0.00000
Sr    4   0.5001672871220267   0.3750002035208462   0.3311239276856927   1.0000000000000000   0.00000
Sr    4   0.5006131087974207   0.3749984202604894   0.4137807631973043   1.0000000000000000   0.00000
Sr    4   0.5013550822528542   0.3750748640514316   0.4966240388211523   1.0000000000000000   0.00000
Sr    4   0.4986498941884988   0.5000782293125088   0.0835648615690599   1.0000000000000000   0.00000
Sr    4   0.4993954152959992   0.5000012787001643   0.1659402657713266   1.0000000000000000   0.00000
Sr    4   0.4998320080390832   0.4999986207106660   0.2485113985746343   1.0000000000000000   0.00000
Sr    4   0.5001788162786210   0.4999989216991750   0.3311187497786783   1.0000000000000000   0.00000
Sr    4   0.5005752308271453   0.5000015478803944   0.4137867445121546   1.0000000000000000   0.00000
Sr    4   0.5013673429428367   0.5000695822391296   0.4966170895338318   1.0000000000000000   0.00000
Sr    4   0.4986692553720055   0.6250551151926089   0.0835679102959343   1.0000000000000000   0.00000
Sr    4   0.4994335750421163   0.6250027005105415   0.1659419447573914   1.0000000000000000   0.00000
Sr    4   0.4998212766064602   0.6249970688364971   0.2485057638208645   1.0000000000000000   0.00000
Sr    4   0.5001672067130194   0.6250000713712015   0.3311239437265933   1.0000000000000000   0.00000
Sr    4   0.5006131171035434   0.6249985594457079   0.4137807321912098   1.0000000000000000   0.00000
Sr    4   0.5013549883330369   0.6250749938780844   0.4966240637448247   1.0000000000000000   0.00000
Sr    4   0.4986497881775146   0.7500783290312372   0.0835648408067425   1.0000000000000000   0.00000
Sr    4   0.4993954566385285   0.7500012631454142   0.1659402541000741   1.0000000000000000   0.00000
Sr    4   0.4998320908390158   0.7499986627624714   0.2485114359052582   1.0000000000000000   0.00000
Sr    4   0.5001787264349149   0.7499989442011359   0.3311188146678150   1.0000000000000000   0.00000
Sr    4   0.5005749974317315   0.7500016400146449   0.4137867049856487   1.0000000000000000   0.00000
Sr    4   0.5013673216721966   0.7500696827766206   0.4966171143477378   1.0000000000000000   0.00000
Sr    4   0.4986692732173149   0.8750551760878953   0.0835678390277121   1.0000000000000000   0.00000
Sr    4   0.4994335848555279   0.8750026683756914   0.1659420018400844   1.0000000000000000   0.00000
Sr    4   0.4998210720516273   0.8749971735306630   0.2485057831667912   1.0000000000000000   0.00000
Sr    4   0.5001674275481265   0.8750000913812787   0.3311239927395638   1.0000000000000000   0.00000
Sr    4   0.5006131453618726   0.8749985358119475   0.4137808089492981   1.0000000000000000   0.00000
Sr    4   0.5013550261647519   0.8750748792304538   0.4966240750536631   1.0000000000000000   0.00000
Sr    4   0.6249801667740656  -0.0000470506107188   0.0836701435274950   1.0000000000000000   0.00000
Sr    4   0.6249994454462702  -0.0000148395159840   0.1659799380060150   1.0000000000000000   0.00000
Sr    4   0.6249964038267499  -0.0000064871718176   0.2485346038254424   1.0000000000000000   0.00000
Sr    4   0.6250027457485507  -0.0000022734831846   0.3311555666805794   1.0000000000000000   0.00000
Sr    4   0.6250051090006109  -0.0000146084429731   0.4138013278434006   1.0000000000000000   0.00000
Sr    4   0.6250067092632393  -0.0000179853170546   0.4967161948610403   1.0000000000000000   0.00000
Sr    4   0.6249801558230348   0.1249477038312618   0.0836690694677232   1.0000000000000000   0.00000
Sr    4   0.6249994991319595   0.1249828374175717   0.1659659158007108   1.0000000000000000   0.00000
Sr    4   0.6249963583519930   0.1249953704025238   0.2485424427052796   1.0000000000000000   0.00000
Sr    4   0.6250028742254695   0.1249963146630819   0.3311473465252219   1.0000000000000000   0.00000
Sr    4   0.6250048794372942   0.1249875053659291   0.4138116899905755   1.0000000000000000   0.00000
Sr    4   0.6250084657225686   0.1249860610387771   0.4967156413880416   1.0000000000000000   0.00000
Sr    4   0.6249801910178430   0.2499529616070615   0.0836701354575564   1.0000000000000000   0.00000
Sr    4   0.6249992970982805   0.2499851692585555   0.1659799800466215   1.0000000000000000   0.00000
Sr    4   0.6249964971887280   0.2499936552939773   0.2485346407828940   1.0000000000000000   0.00000
Sr    4   0.6250028331462830   0.2499976510161570   0.3311555752995184   1.0000000000000000   0.00000
Sr    4   0.6250049950015402   0.2499852895805310   0.4138013396901168   1.0000000000000000   0.00000
Sr    4   0.6250065974836080   0.2499818483743321   0.4967162350459198   1.0000000000000000   0.00000
Sr    4   0.6249802168828941   0.3749475712695723   0.0836690484307817   1.0000000000000000   0.00000
Sr    4   0.6249996453670044   0.3749828196014252   0.1659659845767731   1.0000000000000000   0.00000
Sr    4   0.6249962365586373   0.3749953549439742   0.2485424556829895   1.0000000000000000   0.00000
Sr    4   0.6250030005775409   0.3749961460406714   0.3311473685391427   1.0000000000000000   0.00000
Sr    4   0.6250049935483721   0.3749876925031859   0.4138117599526526   1.0000000000000000   0.00000
Sr    4   0.6250086455503364   0.3749858767835270   0.4967156360079933   1.0000000000000000   0.00000
Sr    4   0.6249802366745448   0.4999528147982717   0.0836701674189115   1.0000000000000000   0.00000
Sr    4   0.6249993962027601   0.4999853695979583   0.1659799670581385   1.0000000000000000   0.00000
Sr    4   0.6249965243553434   0.4999935730526412   0.2485345931974119   1.0000000000000000   0.00000
Sr    4   0.6250025627402032   0.4999975978748835   0.3311556958547610   1.0000000000000000   0.00000
Sr    4   0.6250051854641765   0.4999852673037727   0.4138014320283454   1.0000000000000000   0.00000
Sr    4   0.6250067325654968   0.4999819698176214   0.4967162229686756   1.0000000000000000   0.00000
Sr    4   0.6249802949063353   0.6249476728004102   0.0836690835106648   1.0000000000000000   0.00000
Sr    4   0.6249996058042562   0.6249827376116214   0.1659659783951458   1.0000000000000000   0.00000
Sr    4   0.6249961473945566   0.6249952074073732   0.2485423869616734   1.0000000000000000   0.00000
Sr    4   0.6250030462944298   0.6249961879100490   0.3311474354706224   1.0000000000000000   0.00000
Sr    4   0.6250048855581640   0.6249878568091859   0.4138117612154065   1.0000000000000000   0.00000
Sr    4   0.6250084622354639   0.6249859631889657   0.4967157001285554   1.0000000000000000   0.00000
Sr    4   0.6249802525076008   0.7499530366607347   0.0836701294848238   1.0000000000000000   0.00000
Sr    4   0.6249995073589381   0.7499851403654180   0.1659800031916834   1.0000000000000000   0.00000
Sr    4   0.6249964653257689   0.7499935612834033   0.2485346040231890   1.0000000000000000   0.00000
Sr    4   0.6250026505785392   0.7499977018176219   0.3311556797918734   1.0000000000000000   0.00000
Sr    4   0.6250051405399174   0.7499853984595344   0.4138013797108707   1.0000000000000000   0.00000
Sr    4   0.6250064805313668   0.7499820074265959   0.4967161966175559   1.0000000000000000   0.00000
Sr    4   0.6249800914885492   0.8749475057277313   0.0836690413158352   1.0000000000000000   0.00000
Sr    4   0.6249995729641239   0.8749827410213723   0.1659659549647432   1.0000000000000000   0.00000
Sr    4   0.6249962561832757   0.8749952031925725   0.2485424279155181   1.0000000000000000   0.00000
Sr    4   0.6250030569811776   0.8749961799967033   0.3311473655527951   1.0000000000000000   0.00000
Sr    4   0.6250048279491327   0.8749877217059051   0.4138116573046496   1.0000000000000000   0.00000
Sr    4   0.6250083346874888   0.8749859842746546   0.4967156858550413   1.0000000000000000   0.00000
Sr    4   0.7513338117957387   0.0000697975732714   0.0835799780168561   1.0000000000000000   0.00000
Sr    4   0.7506019132314936   0.0000020697691908   0.1659463527674216   1.0000000000000000   0.00000
Sr    4   0.7501659648894157   0.0000007385710072   0.2485161049127274   1.0000000000000000   0.00000
Sr    4   0.7498270411949537  -0.0000012816431242   0.3311228689715964   1.0000000000000000   0.00000
Sr    4   0.7494300966973741   0.0000011478818924   0.4137959249327840   1.0000000000000000   0.00000
Sr    4   0.7486466702812014   0.0000737803724801   0.4966344879447767   1.0000000000000000   0.00000
Sr    4   0.7513147388397907   0.1250474299994939   0.0835823026852015   1.0000000000000000   0.00000
Sr    4   0.7505632059007944   0.1250037841072085   0.1659481228811935   1.0000000000000000   0.00000
Sr    4   0.7501780629095256   0.1249991475421171   0.2485105587404788   1.0000000000000000   0.00000
Sr    4   0.7498370663987486   0.1249999250748560   0.3311281600641359   1.0000000000000000   0.00000
Sr    4   0.7493927151545897   0.1249982173244629   0.4137897863015189   1.0000000000000000   0.00000
Sr    4   0.7486572978503327   0.1250781314264935   0.4966416579405824   1.0000000000000000   0.00000
Sr    4   0.7513338826977560   0.2500696783097082   0.0835798403660511   1.0000000000000000   0.00000
Sr    4   0.7506019738924318   0.2500020254926838   0.1659463876165397   1.0000000000000000   0.00000
Sr    4   0.7501660094876273   0.2500009331627358   0.2485160927805940   1.0000000000000000   0.00000
Sr    4   0.7498271778275509   0.2499987339032073   0.3311229067963162   1.0000000000000000   0.00000
Sr    4   0.7494300736798136   0.2500011454413469   0.4137959252950859   1.0000000000000000   0.00000
Sr    4   0.7486466262154325   0.2500736870021474   0.4966344147109689   1.0000000000000000   0.00000
Sr    4   0.7513147256868487   0.3750474091414733   0.0835822790681342   1.0000000000000000   0.00000
Sr    4   0.7505633578441500   0.3750037190504696   0.1659481465092593   1.0000000000000000   0.00000
Sr    4   0.7501782152124419   0.3749991288686740   0.2485105405364847   1.0000000000000000   0.00000
Sr    4   0.7498372166038543   0.3749998915859679   0.3311282098235876   1.0000000000000000   0.00000
Sr    4   0.7493927720820240   0.3749981687621332   0.4137898208761395   1.0000000000000000   0.00000
Sr    4   0.7486573999566413   0.3750781120621248   0.4966417207437236   1.0000000000000000   0.00000
Sr    4   0.7513337431882722   0.5000698056944105   0.0835799481414264   1.0000000000000000   0.00000
Sr    4   0.7506018540777513   0.5000019976089922   0.1659463620889251   1.0000000000000000   0.00000
Sr    4   0.7501660812837377   0.5000006914533611   0.2485160058112807   1.0000000000000000   0.00000
Sr    4   0.7498271008625158   0.4999986914282338   0.3311228761193093   1.0000000000000000   0.00000
Sr    4   0.7494299348381182   0.5000011759538765   0.4137959708162475   1.0000000000000000   0.00000
Sr    4   0.7486466814987028   0.5000739204300454   0.4966344244831115   1.0000000000000000   0.00000
Sr    4   0.7513148517356690   0.6250473742849677   0.0835824070020176   1.0000000000000000   0.00000
Sr    4   0.7505632419685605   0.6250034258502677   0.1659481558304410   1.0000000000000000   0.00000
Sr    4   0.7501779414335472   0.6249991918751707   0.2485105048088340   1.0000000000000000   0.00000
Sr    4   0.7498373894803039   0.6249997856585169   0.3311281327800520   1.0000000000000000   0.00000
Sr    4   0.7493927197957904   0.6249981383920543   0.4137897914508391   1.0000000000000000   0.00000
Sr    4   0.7486572387479864   0.6250780191029011   0.4966416755076851   1.0000000000000000   0.00000
Sr    4   0.7513339455852454   0.7500698396812725   0.0835799461433698   1.0000000000000000   0.00000
Sr    4   0.7506018857269017   0.7500018644974481   0.1659463639113969   1.0000000000000000   0.00000
Sr    4   0.7501660134762373   0.7500007852695819   0.2485160583265623   1.0000000000000000   0.00000
Sr    4   0.7498271286923868   0.7499986623057046   0.3311228092867272   1.0000000000000000   0.00000
Sr    4   0.7494299473572545   0.7500011037293079   0.4137959294232355   1.0000000000000000   0.00000
Sr    4   0.7486466675065347   0.7500737648661407   0.4966343801254927   1.0000000000000000   0.00000
Sr    4   0.7513147978053027   0.8750473997035024   0.0835823675634271   1.0000000000000000   0.00000
Sr    4   0.7505632633589662   0.8750037804454981   0.1659480756032625   1.0000000000000000   0.00000
Sr    4   0.7501781352505221   0.8749990086316012   0.2485106012312639   1.0000000000000000   0.00000
Sr    4   0.7498374015679188   0.8749998006618670   0.3311281186493897   1.0000000000000000   0.00000
Sr    4   0.7493928004084709   0.8749982466738730   0.4137897149784207   1.0000000000000000   0.00000
Sr    4   0.7486572915307842   0.8750781106524664   0.4966416603560542   1.0000000000000000   0.00000
Sr    4   0.8768028518028526   0.0002330196150944   0.0829076950897337   1.0000000000000000   0.00000
Sr    4   0.8760258998301875   0.0000327553223797   0.1654718644915534   1.0000000000000000   0.00000
Sr    4   0.8753478762345528   0.0000096499628241   0.2481388483761714   1.0000000000000000   0.00000
Sr    4   0.8746509986751748   0.0000030577031958   0.3307192371313120   1.0000000000000000   0.00000
Sr    4   0.8739523283023428   0.0000148132068133   0.4133906672463411   1.0000000000000000   0.00000
Sr    4   0.8731546945730563   0.0002109837967759   0.4959717657500048   1.0000000000000000   0.00000
Sr    4   0.8768015973540846   0.1252149228234392   0.0828469587960342   1.0000000000000000   0.00000
Sr    4   0.8760211338824854   0.1250329920152143   0.1655394388488241   1.0000000000000000   0.00000
Sr    4   0.8753492888741941   0.1250089420403130   0.2481009505547238   1.0000000000000000   0.00000
Sr    4   0.8746495431858390   0.1250016825637879   0.3307571168811082   1.0000000000000000   0.00000
Sr    4   0.8739575576004802   0.1250158163997900   0.4133240998262965   1.0000000000000000   0.00000
Sr    4   0.8731566731161000   0.1251910206231135   0.4960325795023910   1.0000000000000000   0.00000
Sr    4   0.8768028941045276   0.2502329897471451   0.0829077214955727   1.0000000000000000   0.00000
Sr    4   0.8760259501981876   0.2500325380016087   0.1654718451233912   1.0000000000000000   0.00000
Sr    4   0.8753478058459139   0.2500095355977563   0.2481387941523215   1.0000000000000000   0.00000
Sr    4   0.8746510950955116   0.2500033294442376   0.3307192594465858   1.0000000000000000   0.00000
Sr    4   0.8739524605164218   0.2500147733816187   0.4133907199043723   1.0000000000000000   0.00000
Sr    4   0.8731547043351008   0.2502110446119568   0.4959718282237747   1.0000000000000000   0.00000
Sr    4   0.8768014754159669   0.3752152107658030   0.0828470308880577   1.0000000000000000   0.00000
Sr    4   0.8760209555817485   0.3750329478618897   0.1655393121335280   1.0000000000000000   0.00000
Sr    4   0.8753493553576864   0.3750087705925130   0.2481008245652397   1.0000000000000000   0.00000
Sr    4   0.8746495254086843   0.3750017940126802   0.3307570230389442   1.0000000000000000   0.00000
Sr    4   0.8739574881024285   0.3750157684786142   0.4133240582465883   1.0000000000000000   0.00000
Sr    4   0.8731566088930481   0.3751910383145124   0.4960326050298282   1.0000000000000000   0.00000
Sr    4   0.8768027466483106   0.5002328989956617   0.0829077376462595   1.0000000000000000   0.00000
Sr    4   0.8760257680616197   0.5000326070425234   0.1654719207944284   1.0000000000000000   0.00000
Sr    4   0.8753478847805751   0.5000096938694283   0.2481388802872211   1.0000000000000000   0.00000
Sr    4   0.8746510557396290   0.5000034309789629   0.3307192766790918   1.0000000000000000   0.00000
Sr    4   0.8739523136422962   0.5000147203509199   0.4133906425202489   1.0000000000000000   0.00000
Sr    4   0.8731545563653246   0.5002107559508591   0.4959719508759340   1.0000000000000000   0.00000
Sr    4   0.8768016177344439   0.6252150425527454   0.0828470659237494   1.0000000000000000   0.00000
Sr    4   0.8760210431650872   0.6250330420388552   0.1655393821284060   1.0000000000000000   0.00000
Sr    4   0.8753492898846520   0.6250090192347935   0.2481009573610475   1.0000000000000000   0.00000
Sr    4   0.8746496434252471   0.6250015405344878   0.3307571095356993   1.0000000000000000   0.00000
Sr    4   0.8739575356103562   0.6250157207765413   0.4133240371877795   1.0000000000000000   0.00000
Sr    4   0.8731566099204906   0.6251909992838159   0.4960325449496383   1.0000000000000000   0.00000
Sr    4   0.8768029170535289   0.7502331657355061   0.0829076954522967   1.0000000000000000   0.00000
Sr    4   0.8760258043858875   0.7500326239370427   0.1654717693644137   1.0000000000000000   0.00000
Sr    4   0.8753479208481890   0.7500096416292138   0.2481388414393162   1.0000000000000000   0.00000
Sr    4   0.8746510059538349   0.7500032775740531   0.3307192567443731   1.0000000000000000   0.00000
Sr    4   0.8739523173587237   0.7500147525923583   0.4133906663459333   1.0000000000000000   0.00000
Sr    4   0.8731546452497722   0.7502110347643167   0.4959717946811592   1.0000000000000000   0.00000
Sr    4   0.8768016470201696   0.8752150546951796   0.0828470609500506   1.0000000000000000   0.00000
Sr    4   0.8760211554958626   0.8750329541923071   0.1655395149151769   1.0000000000000000   0.00000
Sr    4   0.8753492978823053   0.8750089391387994   0.2481008326694069   1.0000000000000000   0.00000
Sr    4   0.8746496714091246   0.8750015324626434   0.3307569819093290   1.0000000000000000   0.00000
Sr    4   0.8739575835634460   0.8750157832463912   0.4133239604956844   1.0000000000000000   0.00000
Sr    4   0.8731566871595673   0.8751910816778998   0.4960325865074366   1.0000000000000000   0.00000
END

# Fig. 2b

TITL MC
CELL   0.0000000000000000  31.5229829471600098  31.5229829471424772  47.0358509186157221  89.9997998731587217  89.9997817238653255  90.0000000000000000
LATT -1
SFAC  Pb Ti  O Sr
Pb    1  -0.0052337822830955  -0.0045766298838264  -0.0002297148022314   1.0000000000000000   0.00000
Pb    1  -0.0045186013419259  -0.0051773929917588   0.5790867499529920   1.0000000000000000   0.00000
Pb    1  -0.0057486417937588  -0.0053726044086560   0.6632144452885775   1.0000000000000000   0.00000
Pb    1  -0.0054712209650534  -0.0056939380008880   0.7473612700704556   1.0000000000000000   0.00000
Pb    1  -0.0057145517626498  -0.0054924111875031   0.8315095466100275   1.0000000000000000   0.00000
Pb    1  -0.0054227380706866  -0.0057973211894783   0.9156564622807523   1.0000000000000000   0.00000
Pb    1  -0.0045766303370401   0.1197660910921792  -0.0002296902272856   1.0000000000000000   0.00000
Pb    1  -0.0051774108388666   0.1204814811361838   0.5790865647885128   1.0000000000000000   0.00000
Pb    1  -0.0053726620184387   0.1192512823597772   0.6632143190665100   1.0000000000000000   0.00000
Pb    1  -0.0056938030451842   0.1195286118482431   0.7473612508503561   1.0000000000000000   0.00000
Pb    1  -0.0054922988761347   0.1192851885358332   0.8315095521418574   1.0000000000000000   0.00000
Pb    1  -0.0057974126544773   0.1195773982149900   0.9156565988678815   1.0000000000000000   0.00000
Pb    1  -0.0052339274908876   0.2454233605475801  -0.0002297203148008   1.0000000000000000   0.00000
Pb    1  -0.0045184228952521   0.2448224591150127   0.5790865423473049   1.0000000000000000   0.00000
Pb    1  -0.0057484740913074   0.2446273519450898   0.6632144358155001   1.0000000000000000   0.00000
Pb    1  -0.0054712182790504   0.2443061326725786   0.7473612404601632   1.0000000000000000   0.00000
Pb    1  -0.0057148023928020   0.2445074399117278   0.8315094706110432   1.0000000000000000   0.00000
Pb    1  -0.0054228733740261   0.2442029019102557   0.9156564170153748   1.0000000000000000   0.00000
Pb    1  -0.0045766221113072   0.3697659792906426  -0.0002297236861884   1.0000000000000000   0.00000
Pb    1  -0.0051773465447090   0.3704815402263761   0.5790866276337161   1.0000000000000000   0.00000
Pb    1  -0.0053727709664308   0.3692514495584373   0.6632143832281093   1.0000000000000000   0.00000
Pb    1  -0.0056939072926019   0.3695286976299983   0.7473612370190106   1.0000000000000000   0.00000
Pb    1  -0.0054924612066455   0.3692852086803295   0.8315095271197690   1.0000000000000000   0.00000
Pb    1  -0.0057973149535548   0.3695771781374069   0.9156564437549896   1.0000000000000000   0.00000
Pb    1  -0.0052338229078157   0.4954231359370104  -0.0002296737713280   1.0000000000000000   0.00000
Pb    1  -0.0045185090128878   0.4948224797629001   0.5790866080503543   1.0000000000000000   0.00000
Pb    1  -0.0057487989202044   0.4946274813732052   0.6632143876860646   1.0000000000000000   0.00000
Pb    1  -0.0054713628153668   0.4943063703769270   0.7473612370365477   1.0000000000000000   0.00000
Pb    1  -0.0057145821475149   0.4945073368388685   0.8315096758348008   1.0000000000000000   0.00000
Pb    1  -0.0054227595584632   0.4942028461768604   0.9156566056064538   1.0000000000000000   0.00000
Pb    1  -0.0045764903330147   0.6197657441044574  -0.0002297651442150   1.0000000000000000   0.00000
Pb    1  -0.0051774202397267   0.6204813946828679   0.5790866115007284   1.0000000000000000   0.00000
Pb    1  -0.0053727694555791   0.6192514178309686   0.6632143760278159   1.0000000000000000   0.00000
Pb    1  -0.0056938837909342   0.6195286976298390   0.7473613028175834   1.0000000000000000   0.00000
Pb    1  -0.0054925194578805   0.6192852405754639   0.8315096187428207   1.0000000000000000   0.00000
Pb    1  -0.0057971880436176   0.6195773042079931   0.9156564464357025   1.0000000000000000   0.00000
Pb    1  -0.0052337604599081   0.7454233259663307  -0.0002297333092964   1.0000000000000000   0.00000
Pb    1  -0.0045186372658516   0.7448226004615911   0.5790866296738524   1.0000000000000000   0.00000
Pb    1  -0.0057487529238255   0.7446274582070287   0.6632144188949467   1.0000000000000000   0.00000
Pb    1  -0.0054708978150084   0.7443058958072652   0.7473613746043579   1.0000000000000000   0.00000
Pb    1  -0.0057146867306840   0.7445074968192851   0.8315096660546843   1.0000000000000000   0.00000
Pb    1  -0.0054227095326449   0.7442026788106055   0.9156564277585331   1.0000000000000000   0.00000
Pb    1  -0.0045766857343113   0.8697660865596141  -0.0002296624947121   1.0000000000000000   0.00000
Pb    1  -0.0051774298083881   0.8704813663127380   0.5790866321342030   1.0000000000000000   0.00000
Pb    1  -0.0053728876366245   0.8692514943794972   0.6632145109777239   1.0000000000000000   0.00000
Pb    1  -0.0056937911265838   0.8695286657344338   0.7473613230144225   1.0000000000000000   0.00000
Pb    1  -0.0054926252161043   0.8692851516042646   0.8315095948615847   1.0000000000000000   0.00000
Pb    1  -0.0057971724322573   0.8695771781368711   0.9156566649330740   1.0000000000000000   0.00000
Pb    1   0.1204232791809739  -0.0052339732020492  -0.0002297295588895   1.0000000000000000   0.00000
Pb    1   0.1198224513394282  -0.0045188015575714   0.5790866372872544   1.0000000000000000   0.00000
Pb    1   0.1196273990862029  -0.0057486555283472   0.6632143744638770   1.0000000000000000   0.00000
Pb    1   0.1193062191133505  -0.0054713003559075   0.7473613812346316   1.0000000000000000   0.00000
Pb    1   0.1195076910515308  -0.0057148824734093   0.8315095963148174   1.0000000000000000   0.00000
Pb    1   0.1192028455303453  -0.0054227683120636   0.9156564829413916   1.0000000000000000   0.00000
Pb    1   0.1197661592981500   0.1204231775690430  -0.0002297559675684   1.0000000000000000   0.00000
Pb    1   0.1204815057600581   0.1198224644870329   0.5790864718629454   1.0000000000000000   0.00000
Pb    1   0.1192513325224768   0.1196271758494841   0.6632142972884008   1.0000000000000000   0.00000
Pb    1   0.1195286910711401   0.1193061966312998   0.7473611834246214   1.0000000000000000   0.00000
Pb    1   0.1192853364354518   0.1195075050449614   0.8315096528983037   1.0000000000000000   0.00000
Pb    1   0.1195772068674440   0.1192027491477982   0.9156566182656694   1.0000000000000000   0.00000
Pb    1   0.1204234836467176   0.2447660502995377  -0.0002296244456507   1.0000000000000000   0.00000
Pb    1   0.1198225540764094   0.2454813943473946   0.5790865011670200   1.0000000000000000   0.00000
Pb    1   0.1196274925902377   0.2442511601503234   0.6632142686529308   1.0000000000000000   0.00000
Pb    1   0.1193063466949321   0.2445286252776942   0.7473613221513908   1.0000000000000000   0.00000
Pb    1   0.1195075456763008   0.2442850953681214   0.8315094271354864   1.0000000000000000   0.00000
Pb    1   0.1192026523116518   0.2445771292870720   0.9156564761137931   1.0000000000000000   0.00000
Pb    1   0.1197660150970910   0.3704232574748696  -0.0002295764993707   1.0000000000000000   0.00000
Pb    1   0.1204816685938394   0.3698225569831938   0.5790866257246133   1.0000000000000000   0.00000
Pb    1   0.1192511456825301   0.3696274669362977   0.6632144132923025   1.0000000000000000   0.00000
Pb    1   0.1195288794216583   0.3693057900494828   0.7473611662621858   1.0000000000000000   0.00000
Pb    1   0.1192851576539311   0.3695075371085047   0.8315095222001935   1.0000000000000000   0.00000
Pb    1   0.1195770789506258   0.3692028288865082   0.9156564865931547   1.0000000000000000   0.00000
Pb    1   0.1204234636708023   0.4947659472277716  -0.0002298705053928   1.0000000000000000   0.00000
Pb    1   0.1198225570982183   0.4954816877848048   0.5790864468492463   1.0000000000000000   0.00000
Pb    1   0.1196272899705315   0.4942513567262041   0.6632143663636251   1.0000000000000000   0.00000
Pb    1   0.1193061220846160   0.4945286900757578   0.7473612688297977   1.0000000000000000   0.00000
Pb    1   0.1195076017450731   0.4942851987763095   0.8315093918728408   1.0000000000000000   0.00000
[truncated: 873,835 more chars]
