# Supplementary material for: Giant voltage amplification from electrostatically induced incipient ferroelectric states
Source: Nat Mater. 2022 Aug 25;21(11):1252–7. doi: 10.1038/s41563-022-01332-z (PMC9622417; doi:10.1038/s41563-022-01332-z)
Supplement: Source Data Fig. 3 — Raw data for figs, table in xlsx file. [file 41563_2022_1332_MOESM3_ESM.xlsx]

## Sheet: Hoja1
n	m	η	P_x	|P_z|	χ_xx	χ_zz	ϵ_0 ϵ_f^(-1)	φ_f	A_d	Phase
3	3	-1	0.00029056	0.335988	211.833	85.7793	-0.0374788	-4.25239	2.62619	MULTI-OOP
		-0.5	0.00031938	0.308129	326.052	97.0258	-0.0228112	-3.23609	2.11804	MULTI-OOP
		0	0.00036198	0.267694	637.281	128.411	-0.015691	-3.03058	2.01529	MULTI-OOP
		0.1	0.00033626	0.256728	772.543	140.816	-0.0150991	-3.14129	2.07064	MULTI-OOP
		0.2	0.00019632	0.244755	935.635	156.651	-0.0145849	-3.29933	2.14966	MULTI-OOP
		0.3	0.00116926	0.23159	1631.85	177.163	-0.0141653	-3.52374	2.26187	MULTI-OOP
		0.3	0.265737	0.054963	147.918	742.9	-0.0280024	-21.831	11.4155	MONO-IP
		0.4	0.0207026	0.216234	1582.16	198.377	-0.0148702	-3.96477	2.48239	MULTI-OOP
		0.4	0.276578	0.00954438	137.231	688.806	-0.025568	-18.637	9.81848	MONO-IP
		0.5	0.19868	0.00298538	626.618	522.328	-0.0239403	-13.5286	7.2643	MONO-IP
		0.6	0.194673	0.00240771	697.517	467.108	-0.0221639	-11.3751	6.18756	MONO-IP
		0.7	0.192555	0.00200968	173.648	417.876	-0.0206118	-9.63377	5.31689	MONO-IP
		0.8	0.191373	0.00172482	153.283	375.372	-0.0192525	-8.2461	4.62305	MONO-IP
		0.9	0.190778	0.00151776	142.379	338.039	-0.0180567	-7.12193	4.06096	MONO-IP
		1	0.1906	0.00142668	135.068	306.223	-0.0170152	-6.22746	3.61373	MONO-IP
		1.5	0.1906	0.00142668	135.068	306.223	-0.013232	-3.70409	2.35204	MONO-IP
		2	0.197576	0.00069251	111.097	151.76	-0.0105649	-2.6139	1.80695	MONO-IP
		2.5	0.202996	0.000937905	108.933	122.097	-0.00853606	-2.05076	1.52538	MONO-IP
6	3	-1	0.00064334	0.450463	207.233	64.8912	-0.0205175	-2.35192	1.90128	MULTI-OOP
		-0.5	0.00080478	0.422357	332.539	67.4955	-0.00933304	-1.63927	1.42618	MULTI-OOP
		0	0.00194207	0.386764	737.052	80.1534	-0.00240547	-1.19521	1.13014	MULTI-OOP
		0.1	0.00400851	0.376832	884.42	86.1909	-0.00209558	-1.18271	1.12181	MULTI-OOP
		0.2	0.0371496	0.364364	885.708	96.1211	-0.00185069	-1.17974	1.11983	MIXED
		0.3	0.0846809	0.345844	827.185	111.353	-0.00309202	-1.3474	1.2316	MIXED
		0.4	0.128701	0.319968	804.188	139.753	-0.00403964	-1.56859	1.37906	MIXED
		0.5	0.165588	0.284086	844.296	189.36	-0.00559037	-2.06418	1.70945	MIXED
		0.6	0.192021	0.242361	1051.03	293.182	-0.00682269	-3.00711	2.33807	MIXED
		0.7	0.22696	0.185256	571.618	604.248	-0.0108732	-7.58099	5.38732	MIXED
		0.8	0.28582	0.0782152	250.686	732.803	-0.0159849	-12.7298	8.81985	MIXED
		0.9	0.293483	0.004904	211.481	634.664	-0.0146615	-10.3198	7.21319	MONO-IP
		1	0.294599	0.00267326	207.59	561.085	-0.0131496	-8.39117	5.92744	MONO-IP
		1.5	0.303377	0.00115593	192.061	316.229	-0.00877425	-3.78345	2.85563	MONO-IP
		2.5	0.324308	0.00085549	192.934	158.725	-0.00410717	-1.65602	1.43734	MONO-IP
9	3	-1	0.00088907	0.514011	194.484	61.8186	-0.0172684	-2.08478	1.81358	MULTI-OOP
		-0.5	0.00102074	0.487656	281.36	60.2836	-0.00807256	-1.49472	1.37104	MULTI-OOP
		0	0.00181125	0.457442	590.307	63.8473	-0.000671129	-1.04352	1.03264	MULTI-OOP
		0.1	0.00233292	0.450083	710.19	66.3568	0.000133562	-0.991004	0.993253	MULTI-OOP
		0.2	0.00418512	0.441669	854.488	69.6537	-0.000385457	-1.02723	1.02042	MULTI-OOP
		0.3	0.0269498	0.431582	913.631	74.4186	0.000381672	-0.971215	0.978411	MIXED
		0.4	0.0831258	0.414952	823.628	84.7088	-0.00115139	-1.09868	1.07401	MIXED
		0.5	0.128522	0.391498	820.513	101.778	-0.000456503	-1.04692	1.03519	MIXED
		0.6	0.17741	0.357418	804.757	132.399	-0.0019106	-1.25487	1.19115	MIXED
		0.7	0.22374	0.311792	811.238	188.551	-0.00322798	-1.61187	1.4589	MIXED
		0.8	0.254925	0.263205	940.187	278.933	-0.0030196	-1.84529	1.63396	MIXED
		0.9	0.285314	0.207761	517.925	706.228	-0.00689821	-5.87861	4.65895	MIXED
		1	0.336709	0.11045	269.8	920.829	-0.0130199	-13.0021	10.0016	MIXED
		1.5	0.358444	0.00152916	228.805	456.39	-0.00747572	-4.41932	3.56449	MONO-IP
		2.5	0.385386	0.000835181	235.253	192.115	-0.00239666	-1.46283	1.34712	MONO-IP
3	6	-1	9.412e-05	0.215214	208.251	127.57	-0.0247774	-4.18563	2.06188	MULTI-OOP
		-0.5	0.00010092	0.197335	298.21	138.098	-0.0148465	-3.06512	1.68837	MULTI-OOP
		0	0.00847193	0.145503	616.042	169.81	-0.0220915	-4.77344	2.25781	MULTI-OOP
		0.1	0.010543	0.137055	771.404	169.774	-0.0240737	-5.11116	2.37039	MULTI-OOP
		0.2	0.0128759	0.128804	1148.85	170.523	-0.0255651	-5.385	2.46167	MULTI-OOP
		0.3	0.0636313	0.104646	937.436	179.93	-0.0339551	-7.1435	3.04784	MULTI-OOP
		0.3	0.148132	0.0233395	469.205	255.567	-0.0419972	-11.7751	4.5917	MONO-IP
		0.4	0.148249	0.000649619	523.607	239.537	-0.0404182	-10.7221	4.24069	MONO-IP
		0.5	0.147285	0.000630119	582.565	225.712	-0.0389123	-9.82191	3.94063	MONO-IP
		0.6	0.147305	0.000621083	634.266	213.043	-0.0375057	-9.02783	3.67594	MONO-IP
		0.7	0.147895	0.000614257	681.017	201.507	-0.0362148	-8.33374	3.44458	MONO-IP
		0.8	0.0780128	0.000593151	745.434	194.432	-0.0336202	-7.57047	3.19016	MONO-IP
		0.9	0.0722921	0.000588873	148.895	183.941	-0.032503	-7.01112	3.00371	MONO-IP
		1	0.0674671	0.000588184	131.564	174.076	-0.0315156	-6.51763	2.83921	MONO-IP
		1.5	0.050372	0.000589353	98.9871	135.063	-0.0275484	-4.7483	2.24944	MONO-IP
		2	0.0394076	0.000604263	85.6735	109.948	-0.0243857	-3.70555	1.90185	MONO-IP
		2.5	0.0316799	0.000624555	78.8674	93.3663	-0.0214577	-3.02489	1.67496	MONO-IP
6	6	-1	0.00046391	0.305354	233.89	96.0822	0.00437668	-0.575102	0.787551	MULTI-OOP
		-0.5	0.00070684	0.281403	427.601	107.583	0.00953025	0.0348256	0.482587	MULTI-OOP
		0	0.063004	0.231759	733.726	177.374	0.0020655	-0.631569	0.815785	MIXED
		0.1	0.11556	0.194631	587.31	192.761	-0.00839684	-2.62698	1.81349	MIXED
		0.2	0.138708	0.17014	638.987	213.037	-0.0136345	-3.91829	2.45914	MIXED
		0.3	0.159273	0.142912	710.668	231.83	-0.0192994	-5.49348	3.24674	MIXED
		0.4	0.19297	0.099473	624.921	307.674	-0.0300521	-10.2763	5.63814	MIXED
		0.5	0.217175	0.0566168	560.326	327.405	-0.0293559	-10.6406	5.82032	MIXED
		0.6	0.226433	0.00131455	562.576	314.045	-0.0286732	-10.0334	5.51668	MONO-IP
		0.7	0.228428	0.0010757	339.033	289.316	-0.0274384	-8.96581	4.9829	MONO-IP
		0.8	0.174945	0.000762229	506.827	271.135	-0.0255187	-7.94454	4.47227	MONO-IP
		0.9	0.172258	0.000589353	171.081	250.409	-0.0244396	-7.14434	4.07217	MONO-IP
		1	0.16995	0.000588184	160.46	233.102	-0.0235482	-6.51268	3.75634	MONO-IP
		1.5	0.163594	0.000589353	139.584	169.417	-0.0198699	-4.38616	2.69308	MONO-IP
		2	0.161222	0.000674164	133.615	132.669	-0.0170149	-3.27437	2.13719	MONO-IP
		2.5	0.160859	0.000678587	135.664	109.671	-0.0144434	-2.59846	1.79923	MONO-IP
9	6	-1	0.00070812	0.377733	231.601	79.5244	0.00725959	-0.415426	0.649256	MULTI-OOP
		-0.5	0.00112496	0.351715	422.588	86.0976	0.0152798	0.330832	0.201501	MULTI-OOP
		0	0.045574	0.311473	769.427	120.429	0.0114328	0.388267	0.16704	MIXED
		0.1	0.0892483	0.295523	727.411	143.651	0.00736353	0.065141	0.360915	MIXED
		0.2	0.14321	0.251972	662.814	192.718	0.00159158	-0.691683	0.81501	MIXED
		0.3	0.173771	0.222399	663.898	224.571	-0.00420467	-1.94845	1.56907	MIXED
		0.4	0.196944	0.191143	738.462	256.51	-0.00836688	-3.15455	2.29273	MIXED
		0.5	0.2244	0.152222	704.06	426.614	-0.0203166	-9.68768	6.2126	MIXED
		0.6	0.262473	0.100114	569.301	399.456	-0.0200852	-9.04322	5.82593	MIXED
		0.7	0.274564	0.0640933	566.063	414.206	-0.0217203	-10.0184	6.41103	MIXED
		0.8	0.236975	0.0310169	484.109	394.657	-0.0212585	-9.41105	6.04663	MIXED
		0.9	0.236632	0.00119914	207.506	356.943	-0.0202763	-8.25775	5.35465	MONO-IP
		1	0.235765	0.000883202	196.456	322.499	-0.019104	-7.18014	4.70809	MONO-IP
		1.5	0.235086	0.000745755	176.435	214.304	-0.0155539	-4.34882	3.00929	MONO-IP
		2	0.237537	0.000701038	176.747	159.284	-0.012886	-3.06543	2.23926	MONO-IP
		2.5	0.241451	0.000684256	177.059	127.586	-0.0105205	-2.35279	1.81167	MONO-IP
3	9	-1	2.494e-05	0.158878	177.843	143.269	-0.025261	-4.64438	1.91109	MULTI-OOP
		-0.5	2.874e-05	0.145727	251.662	148.259	-0.0156599	-3.33738	1.58434	MULTI-OOP
		0	0.039369	0.0955448	509.968	145.475	-0.0359163	-6.26085	2.31521	MIXED
		0.1	0.0653871	0.0772161	513.451	148.468	-0.0456451	-7.82246	2.70562	MIXED
		0.2	0.080336	0.0545507	504.038	167.981	-0.0596135	-11.0735	3.51839	MIXED
		0.3	0.0872997	0.0303555	537.894	170.636	-0.0573412	-11.0574	3.51435	MIXED
		0.4	0.0870008	0.0130726	608.538	175.477	-0.0552944	-10.7582	3.43955	MIXED
		0.5	0.0815364	0.00043963	701.264	168.779	-0.0530705	-10.0102	3.25256	MONO-IP
		0.6	0.0765347	0.000435409	788.984	162.656	-0.0508774	-9.32639	3.0816	MONO-IP
		0.7	0.0730601	0.000435093	865.9	156.649	-0.0488853	-8.70674	2.92669	MONO-IP
		0.8	0.0229794	0.000423677	1203.82	151.77	-0.0458437	-8.00356	2.75089	MONO-IP
		0.9	0.0150992	0.000426362	141.836	146.145	-0.0441203	-7.49208	2.62302	MONO-IP
		1	0.00832506	0.000430597	116.171	140.49	-0.0426067	-7.02841	2.5071	MONO-IP
		1.5	0.0172269	0.000430597	81.0684	115.424	-0.0367302	-5.27628	2.06907	MONO-IP
		2	0.0353676	0.000430597	68.5132	97.1155	-0.0324415	-4.18301	1.79575	MONO-IP
		2.5	0.0493631	0.000430597	62.2592	84.1237	-0.0288106	-3.45247	1.61312	MONO-IP
6	9	-1	0.00033822	0.230853	222.639	117.825	0.0103251	0.226882	0.509247	MULTI-OOP
		-0.5	0.00054017	0.212267	408.201	126.434	0.0114558	0.45986	0.416056	MULTI-OOP
		0	0.0868828	0.151953	502.56	164.656	-0.0134083	-3.22117	1.88847	MIXED
		0.1	0.102969	0.136832	543.195	169.276	-0.0196435	-4.34482	2.33793	MIXED
		0.2	0.110274	0.11976	661.653	177.75	-0.0237713	-5.24912	2.69965	MIXED
		0.3	0.122167	0.0976225	721.449	186.99	-0.0298285	-6.60747	3.24299	MIXED
		0.4	0.141584	0.0652452	705.756	214.02	-0.0378818	-9.14534	4.25814	MIXED
		0.5	0.152138	0.0356083	709.985	213.407	-0.0380151	-9.15072	4.26029	MIXED
		0.6	0.136865	0.000666659	848.343	211.185	-0.0368566	-8.8204	4.12816	MIXED
		0.7	0.112677	0.000673303	1035.41	201.657	-0.0347966	-8.05177	3.82071	MONO-IP
		0.8	0.106943	0.00055606	781.857	190.798	-0.0338601	-7.49429	3.59771	MONO-IP
		0.9	0.10208	0.000833097	157.485	181.496	-0.0328523	-6.99541	3.39816	MONO-IP
		1	0.0980203	0.000554034	144.371	171.552	-0.0316917	-6.46845	3.18738	MONO-IP
		1.5	0.0828413	0.000557543	120.111	134.812	-0.0275092	-4.73608	2.49443	MONO-IP
		2	0.0729278	0.000557543	111.513	110.556	-0.0242048	-3.70018	2.08007	MONO-IP
		2.5	0.0660019	0.000584414	110.428	94.2024	-0.021242	-3.02229	1.80892	MONO-IP
9	9	-1	0.00058718	0.293801	246.419	101.82	0.0185807	0.910477	0.0447615	MULTI-OOP
		-0.5	0.00090746	0.272197	475.349	114.08	0.0206437	1.37567	-0.187836	MULTI-OOP
		0	0.109511	0.205554	558.15	170.361	-0.00218741	-1.37484	1.18742	MIXED
		0.1	0.131653	0.186169	570.351	183.163	-0.0076766	-2.41374	1.70687	MIXED
		0.2	0.146123	0.164742	636.408	198.205	-0.0124782	-3.48572	2.24286	MIXED
		0.3	0.159023	0.141028	709.093	212.863	-0.0172123	-4.68108	2.84054	MIXED
		0.4	0.179035	0.109263	697.879	236.161	-0.0238847	-6.66451	3.83226	MIXED
		0.5	0.19518	0.0775264	684.349	270.688	-0.0290606	-8.89543	4.94771	MIXED
		0.6	0.20185	0.0495557	712.48	262.538	-0.0288415	-8.60083	4.80042	MIXED
		0.7	0.205042	0.0175311	748.393	259.503	-0.0296859	-8.73329	4.86665	MIXED
		0.8	0.205494	0.000684769	512.704	241.904	-0.0285728	-7.94043	4.47022	MONO-IP
		0.9	0.16513	0.000643507	179.765	227.786	-0.027015	-7.18066	4.09033	MONO-IP
		1	0.162509	0.000634121	170.206	213.024	-0.0260801	-6.58175	3.79088	MONO-IP
		1.5	0.153812	0.000609735	149.602	159.08	-0.0223002	-4.56982	2.78491	MONO-IP
		2	0.149255	0.000606358	143.51	126.595	-0.0192871	-3.46094	2.23047	MONO-IP
		2.5	0.146997	0.000606358	146.027	105.749	-0.0165809	-2.77	1.885	MONO-IP
