# Supplementary material for: Giant voltage amplification from electrostatically induced incipient ferroelectric states
Source: Nat Mater. 2022 Aug 25;21(11):1252–7. doi: 10.1038/s41563-022-01332-z (PMC9622417; doi:10.1038/s41563-022-01332-z)
Supplement: Source Data Fig. 5 — Raw data for fig., unformatted text. [file 41563_2022_1332_MOESM5_ESM.txt]

# Data corresponding to Fig. 5
Fig. 5a
#x	y	z	Px(E=0)	Py(E=0)	Pz(E=0)	chi’zz
0	0	0	0.38432733	0.38277665	-0.00376642	321.2653784618
0	0	1	0.23579481	0.18461242	0.00013684	284.1369589167
0	0	2	0.07951334	0.16174957	0.00013343	252.8654289105
0	0	3	-0.16822802	0.18837896	0.00102519	266.9459976286
0	0	4	-0.39377159	0.37737916	0.0071431	294.3666944805
0	0	5	-0.01597136	0.52773262	0.00161555	352.1700199326
0	1	0	0.38432241	0.38277848	-0.00377281	322.1556916291
0	1	1	0.2357929	0.18460902	0.00013053	285.4971062559
0	1	2	0.07951067	0.16174936	0.00013716	254.4098958094
0	1	3	-0.16822846	0.18838366	0.00102628	265.5713938533
0	1	4	-0.39377954	0.37736592	0.00714036	301.427590555
0	1	5	-0.01598397	0.52773515	0.0016211	351.4453910753
0	2	0	0.38432251	0.38277654	-0.00376574	321.2715902116
0	2	1	0.23579262	0.18460069	0.00013971	284.1568929868
0	2	2	0.07950393	0.16175172	0.00014169	252.8554336403
0	2	3	-0.16823834	0.18838219	0.00102719	266.9344211857
0	2	4	-0.39378826	0.37736689	0.0071458	294.3666944805
0	2	5	-0.0159791	0.527733	0.00161612	352.1400341219
0	3	0	0.38432508	0.38277943	-0.00376064	322.1162752527
0	3	1	0.23579128	0.18460389	0.00013629	285.4941697924
0	3	2	0.07949955	0.16175377	0.00013617	254.422545191
0	3	3	-0.16824204	0.18838193	0.00103198	265.5476197925
0	3	4	-0.39378672	0.37736684	0.00715111	301.3194496369
0	3	5	-0.01597115	0.52773153	0.00161904	351.4545392888
0	4	0	0.38432529	0.38278105	-0.00376997	321.3258018468
0	4	1	0.23579139	0.18460829	0.0001386	284.1526012323
0	4	2	0.07950888	0.16175218	0.00013736	252.8326760476
0	4	3	-0.1682391	0.18838347	0.00103246	266.8632684144
0	4	4	-0.39378378	0.37736701	0.00714495	294.3541015694
0	4	5	-0.01596601	0.52773413	0.0016105	352.1517235057
0	5	0	0.38431811	0.38278073	-0.00377504	322.2276914572
0	5	1	0.23579206	0.18460361	0.000141	285.4397322753
0	5	2	0.07950841	0.16174899	0.00013978	254.3448418472
0	5	3	-0.16823563	0.18838411	0.00103152	265.5205704453
0	5	4	-0.39378476	0.3773677	0.00714827	301.4029694374
0	5	5	-0.01597651	0.52773499	0.00161098	351.5910283745
0	6	0	0.38432032	0.38277302	-0.00376712	321.3155806948
0	6	1	0.23578839	0.18460299	0.00013563	284.1462200711
0	6	2	0.07950379	0.16175041	0.00013594	252.8277631181
0	6	3	-0.16823598	0.18838318	0.00102751	266.8790801414
0	6	4	-0.3937868	0.37737149	0.00714217	294.3288592768
0	6	5	-0.01597891	0.52773175	0.00161503	352.2115821863
0	7	0	0.38432445	0.38277164	-0.00376085	322.1288681638
0	7	1	0.23579338	0.18460547	0.00013796	285.4303017096
0	7	2	0.07950954	0.16174988	0.00013347	254.3970770165
0	7	3	-0.16822918	0.18838538	0.00102819	265.5815585349
0	7	4	-0.39377221	0.37737892	0.00714708	301.4068094282
0	7	5	-0.01596912	0.52773377	0.00161777	351.5550566957
1	0	0	0.23395093	0.35797076	-0.36094373	258.3543569753
1	0	1	0.18072283	0.1841028	-0.14073303	227.2602006631
1	0	2	0.0807537	0.16324496	-0.08918206	230.3951578804
1	0	3	-0.11219785	0.19105233	-0.15026929	220.012387388
1	0	4	-0.24388802	0.34483267	-0.37266901	246.9715512248
1	0	5	-0.01660878	0.40130376	-0.50441594	240.2647248927
1	1	0	0.23396286	0.35797148	-0.36094516	268.5374479447
1	1	1	0.18072013	0.1841024	-0.14073414	228.0446317305
1	1	2	0.08075151	0.16324601	-0.08917743	229.1966854491
1	1	3	-0.11219897	0.19105519	-0.15026926	221.7841478616
1	1	4	-0.24390596	0.34482899	-0.37266214	265.4575494194
1	1	5	-0.01661724	0.40130918	-0.50441516	227.7120772307
1	2	0	0.23395877	0.35797285	-0.36093684	258.3328982031
1	2	1	0.18072347	0.18409931	-0.14073609	227.2926711738
1	2	2	0.080744	0.16325036	-0.08917888	230.399844928
1	2	3	-0.11220672	0.19105904	-0.15026501	219.904641763
1	2	4	-0.24390575	0.34483082	-0.37267358	246.939193655
1	2	5	-0.01662477	0.4013068	-0.50441293	240.2818354401
1	3	0	0.23395665	0.35797011	-0.36093785	268.486172773
1	3	1	0.18071874	0.18410202	-0.14073222	228.0332811693
1	3	2	0.08073866	0.16325073	-0.08917855	229.1745490314
1	3	3	-0.11221282	0.19106191	-0.15026784	221.7444491329
1	3	4	-0.24390372	0.34483183	-0.3726654	265.4388576994
1	3	5	-0.01662326	0.40130047	-0.50441887	227.7597382933
1	4	0	0.23395482	0.35797548	-0.36094075	258.3056229741
1	4	1	0.18071819	0.18410668	-0.14073172	227.2289725024
1	4	2	0.08074405	0.16325265	-0.08917414	230.2962216461
1	4	3	-0.1122043	0.19106182	-0.15026846	219.945244019
1	4	4	-0.24389953	0.34482795	-0.37267094	246.8910808288
1	4	5	-0.01661357	0.40130988	-0.50440835	240.194758001
1	5	0	0.23395588	0.35797505	-0.36094771	268.6120454135
1	5	1	0.18071946	0.18410402	-0.14073716	228.0413564442
1	5	2	0.0807503	0.16325415	-0.08917777	229.1884407629
1	5	3	-0.11220039	0.1910593	-0.15026742	221.750435001
1	5	4	-0.24390287	0.34483075	-0.37267042	265.4659070465
1	5	5	-0.01661787	0.40131153	-0.5044139	227.775267668
1	6	0	0.23395776	0.35796927	-0.36095227	258.3917404155
1	6	1	0.18071808	0.18409396	-0.14073904	227.2792876763
1	6	2	0.08074539	0.16324945	-0.08918568	230.4019343348
1	6	3	-0.11220645	0.1910587	-0.1502713	219.9418557918
1	6	4	-0.24389699	0.3448278	-0.37267101	246.8942431742
1	6	5	-0.01660895	0.40130806	-0.50441412	240.2911530649
1	7	0	0.23395708	0.35796988	-0.36095188	268.5715560985
1	7	1	0.18071955	0.18409995	-0.14073403	228.0387023328
1	7	2	0.08075097	0.16324612	-0.08918623	229.2175795168
1	7	3	-0.11220264	0.19105652	-0.150269	221.7499832373
1	7	4	-0.24389622	0.34482236	-0.37266409	265.4497000264
1	7	5	-0.01661465	0.40130066	-0.50441443	227.7963876176
2	0	0	-0.00962203	0.33363196	-0.44828892	120.6662905827
2	0	1	0.04118506	0.18566684	-0.17515439	148.8572444182
2	0	2	0.080716	0.16508593	-0.10391038	171.783006125
2	0	3	0.04119384	0.19200961	-0.18020119	161.4235579299
2	0	4	-0.01035313	0.32599064	-0.44840182	137.4362646412
2	0	5	-0.01483882	0.34376061	-0.57444792	107.8670929214
2	1	0	-0.00961908	0.33363616	-0.44829205	114.5845921692
2	1	1	0.0411835	0.18566687	-0.17515481	147.5388852145
2	1	2	0.08070956	0.1650899	-0.10391588	172.4449527791
2	1	3	0.04119224	0.19200648	-0.18020946	160.3294993669
2	1	4	-0.01035987	0.32599367	-0.4484138	128.5719846392
2	1	5	-0.01484258	0.34377069	-0.57445526	116.4313454048
2	2	0	-0.00961288	0.33362842	-0.4482915	120.7274480837
2	2	1	0.04118161	0.18566579	-0.17515572	148.8975078515
2	2	2	0.08070475	0.16509157	-0.10392043	171.8357495285
2	2	3	0.04119068	0.19200732	-0.18020847	161.4057132667
2	2	4	-0.0103606	0.32599621	-0.44841616	137.4621281088
2	2	5	-0.01484226	0.34376726	-0.5744578	107.878499953
2	3	0	-0.00961323	0.3336293	-0.44829013	114.5446110882
2	3	1	0.04117372	0.18566828	-0.17515707	147.5339158146
2	3	2	0.08069856	0.16509094	-0.10391612	172.4551174607
2	3	3	0.04118324	0.19201366	-0.18020688	160.3133488172
2	3	4	-0.01036084	0.32599181	-0.44840927	128.6192504087
2	3	5	-0.01484671	0.3437602	-0.57445126	116.4216889573
2	4	0	-0.00961587	0.33362542	-0.44829255	120.6786011415
2	4	1	0.04117742	0.18566633	-0.17515943	148.870176152
2	4	2	0.08070665	0.16508973	-0.10391197	171.7652179322
2	4	3	0.04119456	0.19200807	-0.18020509	161.4423625909
2	4	4	-0.01036369	0.32599073	-0.44841259	137.519953853
2	4	5	-0.01485732	0.34376341	-0.57444817	107.8575494148
2	5	0	-0.00960947	0.33363128	-0.44829751	114.5265405431
2	5	1	0.04118344	0.18566787	-0.17515741	147.5136993923
2	5	2	0.08071213	0.16509183	-0.1039167	172.5131126163
2	5	3	0.04119801	0.19200797	-0.18020795	160.3424875712
2	5	4	-0.01036516	0.32598735	-0.44841761	128.6336503743
2	5	5	-0.01484161	0.34377204	-0.57445167	116.4206160187
2	6	0	-0.00962017	0.33363215	-0.44828843	120.6693399872
2	6	1	0.04118249	0.18566541	-0.17515958	148.9146748693
2	6	2	0.08071389	0.16508404	-0.10392184	171.8648318119
2	6	3	0.04118956	0.19200728	-0.18020922	161.4650072427
2	6	4	-0.01035667	0.32598357	-0.44842169	137.5506737797
2	6	5	-0.01484207	0.34376942	-0.57444893	107.8573800034
2	7	0	-0.00962408	0.33363316	-0.44828071	114.4894959257
2	7	1	0.04118636	0.18566509	-0.1751547	147.5210970217
2	7	2	0.08071187	0.16508541	-0.10391746	172.5000114711
2	7	3	0.04119356	0.19200813	-0.18020415	160.3504499051
2	7	4	-0.01035087	0.32598101	-0.44841769	128.658158551
2	7	5	-0.01483687	0.3437728	-0.57444721	116.365105563
3	0	0	-0.24652402	0.35036154	-0.37023028	230.827100378
3	0	1	-0.11078044	0.18619303	-0.14695767	212.635030893
3	0	2	0.07854897	0.16343444	-0.08933036	231.8877849031
3	0	3	0.18281613	0.18870596	-0.14443598	237.6823310614
3	0	4	0.23102287	0.34890702	-0.36724724	275.9469925981
3	0	5	-0.01063595	0.39930783	-0.50625493	240.0439254202
3	1	0	-0.24652147	0.35037268	-0.3702388	248.5647521249
3	1	1	-0.11078617	0.18619224	-0.14696241	213.8490891694
3	1	2	0.07854307	0.16343158	-0.08933184	231.2473534917
3	1	3	0.18281875	0.18870693	-0.14443418	238.0942830185
3	1	4	0.23102096	0.34889772	-0.3672462	285.8061125766
3	1	5	-0.01063421	0.39930234	-0.50625896	227.8753897818
3	2	0	-0.246519	0.35037561	-0.37023037	230.8145074669
3	2	1	-0.11078729	0.18619478	-0.14695717	212.6554731971
3	2	2	0.07853689	0.16343598	-0.08933572	231.9064201527
3	2	3	0.18280898	0.188703	-0.14443427	237.6919310385
3	2	4	0.23101671	0.34890199	-0.36724853	275.9305596962
3	2	5	-0.01063049	0.39930256	-0.50626414	240.1107299665
3	3	0	-0.24651539	0.35036351	-0.37023677	248.5554345001
3	3	1	-0.11078792	0.18619782	-0.14696092	213.7892869593
3	3	2	0.078534	0.16343542	-0.08933062	231.2322194102
3	3	3	0.18280606	0.18870711	-0.14443117	238.0878453868
3	3	4	0.23101981	0.34890106	-0.3672458	285.8926253111
3	3	5	-0.01063682	0.39930797	-0.50626314	227.9282461261
3	4	0	-0.24652641	0.35035774	-0.37024065	230.8315050733
3	4	1	-0.11078961	0.1861879	-0.14696211	212.6268426772
3	4	2	0.0785457	0.16343581	-0.08933401	231.8949566507
3	4	3	0.18281529	0.18870424	-0.14443085	237.6623405209
3	4	4	0.2310177	0.34890184	-0.36723279	275.8668610248
3	4	5	-0.01063415	0.39930871	-0.50625623	240.1099958506
3	5	0	-0.24651412	0.35036009	-0.37023763	248.5721497543
3	5	1	-0.1107852	0.1861913	-0.14696659	213.8773808665
3	5	2	0.07854176	0.16342873	-0.08933742	231.3343179899
3	5	3	0.18282027	0.18870273	-0.14442705	238.0937747844
3	5	4	0.23102671	0.34889809	-0.367238	285.7956655427
3	5	5	-0.0106297	0.39930349	-0.5062615	227.8849897589
3	6	0	-0.24651579	0.35036323	-0.37023725	230.8988743242
3	6	1	-0.11078048	0.18619282	-0.14696373	212.7170259912
3	6	2	0.07854231	0.16343285	-0.08933472	231.9225707023
3	6	3	0.1828179	0.18870331	-0.14443252	237.7102839358
3	6	4	0.23101734	0.34890494	-0.36723988	275.929034994
3	6	5	-0.01062977	0.39930322	-0.50625671	240.0845841466
3	7	0	-0.24652457	0.35035976	-0.37022731	248.5098063738
3	7	1	-0.11078304	0.1861894	-0.14695908	213.8105198497
3	7	2	0.07854683	0.16343163	-0.08933252	231.2655369777
3	7	3	0.18281481	0.18870497	-0.14443254	238.1193558998
3	7	4	0.2310262	0.34890183	-0.36724828	285.8448513076
3	7	5	-0.01062521	0.39930886	-0.50625386	227.8707027342
4	0	0	-0.39258782	0.37857683	-0.00631931	312.1711507738
4	0	1	-0.17254665	0.18829633	0.000289	274.4100362695
4	0	2	0.07503532	0.1617955	-4.701E-05	253.2804867426
4	0	3	0.234959	0.18461539	-0.00128451	280.9241289443
4	0	4	0.38752109	0.38088978	0.0017569	312.3440068315
4	0	5	-0.01044556	0.52790051	-0.00281984	356.5129366173
4	1	0	-0.39257952	0.37858573	-0.00631632	314.5780909066
4	1	1	-0.17254893	0.188295	0.00029446	273.3384529469
4	1	2	0.075035	0.16179132	-4.228E-05	255.1193341148
4	1	3	0.23495724	0.1846198	-0.00128219	281.4316853789
4	1	4	0.38751803	0.38088959	0.00176727	311.5024841358
4	1	5	-0.01044242	0.5279001	-0.00282278	355.0243754672
4	2	0	-0.39257887	0.37857922	-0.0063199	312.1539272855
4	2	1	-0.17255311	0.18829423	0.0002989	274.3642387318
4	2	2	0.07502894	0.16179373	-4.732E-05	253.2758561654
4	2	3	0.2349503	0.18461709	-0.00128366	280.9497665301
4	2	4	0.38752492	0.38088717	0.00176754	312.3338421499
4	2	5	-0.01043973	0.52789675	-0.00282739	356.5821129227
4	3	0	-0.39257667	0.37858236	-0.00632676	314.6880953497
4	3	1	-0.1725479	0.18829392	0.00029332	273.3289094403
4	3	2	0.07502569	0.16179438	-4.367E-05	255.1464399324
4	3	3	0.23495022	0.18461234	-0.00128219	281.4631958919
4	3	4	0.38751811	0.38088145	0.00175898	311.6051474199
4	3	5	-0.01043212	0.52789406	-0.00282983	355.1302010968
4	4	0	-0.39258888	0.37857457	-0.00632006	312.2018707004
4	4	1	-0.17254612	0.18829647	0.00029544	274.3816881019
4	4	2	0.07503143	0.16179834	-4.592E-05	253.2538891591
4	4	3	0.23495424	0.1846124	-0.00128022	280.9263877624
4	4	4	0.38752088	0.38087434	0.00176024	312.2954422416
4	4	5	-0.0104356	0.52788896	-0.00282358	356.5664141366
4	5	0	-0.39258329	0.3785716	-0.00632629	314.7242929103
4	5	1	-0.17255141	0.1882941	0.00029216	273.395262223
4	5	2	0.07502481	0.16179856	-4.565E-05	255.1329999645
4	5	3	0.23495413	0.18461331	-0.00127963	281.4143489498
4	5	4	0.38752774	0.38087131	0.00175985	311.5095994129
4	5	5	-0.01043373	0.52789612	-0.00282835	355.0104272653
4	6	0	-0.39258673	0.37856928	-0.00632107	312.2333812134
4	6	1	-0.1725477	0.18829308	0.00029298	274.444596187
4	6	2	0.07502971	0.16179642	-4.617E-05	253.3094560851
4	6	3	0.23495401	0.18461645	-0.00127699	280.8929007836
4	6	4	0.38752186	0.38088129	0.00176358	312.2647787854
4	6	5	-0.01043559	0.52789523	-0.00282671	356.5602588572
4	7	0	-0.39258179	0.3785765	-0.00632321	314.728245842
4	7	1	-0.17254458	0.18829243	0.0002855	273.4705938077
4	7	2	0.07503801	0.16179799	-4.884E-05	255.2136962423
4	7	3	0.23495404	0.1846169	-0.00128088	281.4454641696
4	7	4	0.38751774	0.38088761	0.00175995	311.5992744928
4	7	5	-0.01043706	0.5278988	-0.00282151	355.0675188936
5	0	0	-0.24411785	0.34280092	0.3755649	163.5701128024
5	0	1	-0.11547102	0.19039072	0.1528171	140.1784698555
5	0	2	0.07887439	0.16347554	0.08940504	150.1909635852
5	0	3	0.18149298	0.18427626	0.13839123	142.7137108583
5	0	4	0.23707761	0.35716563	0.35733872	156.6413575887
5	0	5	-0.01528675	0.40028342	0.50443702	130.5206670431
5	1	0	-0.24412808	0.34278807	0.37556222	145.1598414857
5	1	1	-0.11547458	0.19038928	0.1528236	140.2443708745
5	1	2	0.0788735	0.16347553	0.08940023	152.1519000775
5	1	3	0.18149606	0.18427818	0.1383917	140.3937916941
5	1	4	0.23708326	0.35716736	0.35733651	149.9056183845
5	1	5	-0.01529587	0.40027992	0.50443939	141.5128666679
5	2	0	-0.24412024	0.34279303	0.37557007	163.5806727771
5	2	1	-0.11547934	0.19038962	0.15282337	140.1339711382
5	2	2	0.07886692	0.16347674	0.08940675	150.2207235142
5	2	3	0.18149188	0.18427372	0.13838796	142.7997718291
5	2	4	0.23708188	0.35715839	0.35733579	156.7032492055
5	2	5	-0.01528854	0.40028718	0.50443472	130.593400987
5	3	0	-0.24411586	0.34279211	0.37555925	145.2374318886
5	3	1	-0.11547823	0.19039053	0.1528229	140.2576979015
5	3	2	0.0788632	0.16347981	0.08940651	152.1358059983
5	3	3	0.18148845	0.18427362	0.13839006	140.4367092386
5	3	4	0.23707753	0.35716165	0.35733535	149.9459382882
5	3	5	-0.01528001	0.40028335	0.50444023	141.5730641712
5	4	0	-0.24411894	0.34278749	0.37556954	163.565086932
5	4	1	-0.11547294	0.19038982	0.15282289	140.117368825
5	4	2	0.07886499	0.16348397	0.08940637	150.1858812444
5	4	3	0.18149155	0.18427676	0.13839016	142.7687130798
5	4	4	0.23708091	0.35716135	0.35734233	156.6650187086
5	4	5	-0.0152805	0.40027976	0.50444153	130.5651092899
5	5	0	-0.24412452	0.34278408	0.37555929	145.1767261512
5	5	1	-0.11547573	0.19038894	0.15282058	140.2371426565
5	5	2	0.07886286	0.16348017	0.08940594	152.1122013488
5	5	3	0.18149267	0.18427448	0.13839047	140.4133304709
5	5	4	0.23708651	0.35716632	0.35734035	149.8695902353
5	5	5	-0.0152824	0.40028539	0.50443883	141.5045655113
5	6	0	-0.24412137	0.34279058	0.37555772	163.627995017
5	6	1	-0.11548108	0.19038819	0.15281534	140.1837780781
5	6	2	0.07886464	0.16347663	0.08940514	150.1804036105
5	6	3	0.18148852	0.18427812	0.13839514	142.7119038037
5	6	4	0.23706986	0.35716253	0.35734685	156.6414705296
5	6	5	-0.01529267	0.40028684	0.50443911	130.5801304305
5	7	0	-0.24412598	0.34279243	0.37555707	145.168481465
5	7	1	-0.11547598	0.19038798	0.15281566	140.3167659957
5	7	2	0.07886877	0.16347678	0.08940565	152.1544977184
5	7	3	0.18149046	0.18427919	0.13839489	140.4088128347
5	7	4	0.23708173	0.35716681	0.35734263	149.8580702628
5	7	5	-0.01528911	0.40029531	0.50443623	141.5407630719
6	0	0	-0.01248808	0.32252386	0.45138258	67.8678284694
6	0	1	0.03957346	0.19094273	0.18281616	95.1289398202
6	0	2	0.08248861	0.16533958	0.10420468	113.5423734823
6	0	3	0.04436781	0.18612135	0.17307738	90.8472935774
6	0	4	-0.00956946	0.33297501	0.44719921	60.3412770366
6	0	5	-0.01641078	0.34153769	0.57560694	64.8188192821
6	1	0	-0.01249665	0.32252834	0.45137961	80.9907147692
6	1	1	0.03957559	0.19094514	0.18281316	97.385781488
6	1	2	0.08249067	0.16534098	0.10420517	109.431324479
6	1	3	0.04437612	0.18611532	0.17307524	93.2848971663
6	1	4	-0.00957809	0.33296595	0.44720673	69.5738573353
6	1	5	-0.01641912	0.34153266	0.5756087	55.9015135244
6	2	0	-0.01249791	0.32252229	0.45137844	67.9192730524
6	2	1	0.03957653	0.19094736	0.18282158	95.1177022
6	2	2	0.0824833	0.16534305	0.10420594	113.5819592701
6	2	3	0.0443703	0.1861176	0.17307923	90.8625405998
6	2	4	-0.00957107	0.33296799	0.44720266	60.3175029758
6	2	5	-0.01641205	0.34152976	0.57560812	64.817802814
6	3	0	-0.0124908	0.32252708	0.45138505	80.931138441
6	3	1	0.03956951	0.19094913	0.18281958	97.3521815683
6	3	2	0.08248251	0.16534909	0.10419982	109.5125854613
6	3	3	0.04436451	0.18611913	0.17308007	93.2721348439
6	3	4	-0.00957451	0.33297552	0.44720373	69.5665161764
6	3	5	-0.0164137	0.34153832	0.57561265	55.8785865204
6	4	0	-0.01249246	0.3225278	0.45137408	67.8935789961
6	4	1	0.0395743	0.19094983	0.18281563	95.1095704547
6	4	2	0.0824884	0.16534565	0.10420198	113.5615734364
6	4	3	0.04436712	0.18611799	0.17308104	90.8184936461
6	4	4	-0.00957814	0.33297456	0.44719904	60.3541523
6	4	5	-0.01640755	0.34154078	0.5756109	64.7926169918
6	5	0	-0.01249836	0.32253007	0.4513851	80.8713362309
6	5	1	0.0395712	0.19094676	0.18282147	97.3208404666
6	5	2	0.08248481	0.16534397	0.10420706	109.428331545
6	5	3	0.04437398	0.18611781	0.17308008	93.2570572328
6	5	4	-0.00957239	0.33297005	0.44720736	69.5691138172
6	5	5	-0.01641231	0.34153953	0.57560929	55.861475973
6	6	0	-0.0124972	0.32252558	0.45139221	67.7838004348
6	6	1	0.03956431	0.19095016	0.18281949	95.1154433818
6	6	2	0.08248293	0.1653436	0.10420916	113.5384205505
6	6	3	0.0443653	0.18611652	0.17308479	90.788451365
6	6	4	-0.00957603	0.33297477	0.44719941	60.3609287544
6	6	5	-0.01641109	0.34154163	0.57561214	64.7851628919
6	7	0	-0.01249991	0.32253011	0.45138295	80.9494913383
6	7	1	0.03956539	0.19094385	0.18281836	97.3495274569
6	7	2	0.08248568	0.16534189	0.10420802	109.4694985054
6	7	3	0.04436865	0.18611646	0.17307871	93.28410658
6	7	4	-0.00957163	0.33297358	0.44720909	69.5720502808
6	7	5	-0.01641262	0.34154081	0.57561355	55.8585395095
7	0	0	0.22778037	0.3473716	0.36996117	157.9519803403
7	0	1	0.18332644	0.18806147	0.1457695	147.6129744493
7	0	2	0.08291406	0.16355315	0.08947358	151.3155161931
7	0	3	-0.10652243	0.1863966	0.14612713	133.1060538085
7	0	4	-0.24847741	0.34912107	0.36909824	153.0147121342
7	0	5	-0.01475638	0.39770425	0.50705682	128.0053036399
7	1	0	0.22777195	0.34737534	0.3699552	154.4952544799
7	1	1	0.18332126	0.18806028	0.1457679	146.318332836
7	1	2	0.08291564	0.16355048	0.08947593	152.296577379
7	1	3	-0.10651998	0.18639984	0.14613162	133.8834260692
7	1	4	-0.24848123	0.3491159	0.36909439	136.386535384
7	1	5	-0.01476298	0.39769758	0.50706012	137.8516048255
7	2	0	0.22777709	0.34737566	0.36996248	157.9909449531
7	2	1	0.18332237	0.18806151	0.14577227	147.6449931963
7	2	2	0.08290518	0.16355213	0.08947658	151.3109420864
7	2	3	-0.10652816	0.18639935	0.14613247	133.0660162571
7	2	4	-0.24847879	0.34911206	0.36910461	152.9780063395
7	2	5	-0.01476267	0.39770201	0.50705511	127.9989789492
7	3	0	0.22778353	0.34737169	0.36995564	154.4567416307
7	3	1	0.18331863	0.1880636	0.14576839	146.3879044345
7	3	2	0.08290423	0.16355148	0.08947043	152.3671654457
7	3	3	-0.10652926	0.18639992	0.14613137	133.8559814289
7	3	4	-0.2484869	0.34912145	0.36910082	136.3463284212
7	3	5	-0.01475752	0.39769599	0.50706089	137.8519436482
7	4	0	0.22778352	0.3473758	0.36995423	158.0444224724
7	4	1	0.18332187	0.18806381	0.1457672	147.6444284918
7	4	2	0.08290655	0.16355059	0.08947149	151.2615304397
7	4	3	-0.10652822	0.1863964	0.14613453	133.0084163947
7	4	4	-0.2484795	0.34911406	0.36910495	153.0450932381
7	4	5	-0.01475778	0.39770094	0.50705549	127.9875719176
7	5	0	0.22777548	0.34738478	0.36994921	154.4959885958
7	5	1	0.18331666	0.18806247	0.14577411	146.3135893179
7	5	2	0.08291084	0.16355291	0.08947641	152.2981585517
7	5	3	-0.10652178	0.18639867	0.14613649	133.8411296996
7	5	4	-0.24848405	0.34912633	0.36909701	136.4152788448
7	5	5	-0.01475867	0.39770275	0.50705692	137.8833976908
7	6	0	0.22777615	0.34737582	0.36996008	158.0149448958
7	6	1	0.18331754	0.1880635	0.14577811	147.560626339
7	6	2	0.08291016	0.16355148	0.08947893	151.2594410329
7	6	3	-0.10652516	0.18639951	0.14613447	133.0299881078
7	6	4	-0.24848058	0.34913331	0.3690984	153.013695666
7	6	5	-0.01475941	0.39771158	0.50705145	127.9945742538
7	7	0	0.22778434	0.34737538	0.36995598	154.4298616949
7	7	1	0.18332219	0.1880598	0.14577076	146.308619918
7	7	2	0.08290924	0.1635506	0.08947407	152.3197867353
7	7	3	-0.10652308	0.18640381	0.14613188	133.8549649607
7	7	4	-0.2484776	0.34912514	0.36910085	136.3458766576
7	7	5	-0.01475388	0.39769751	0.50706221	137.8673036115
# Fig. 5b
#x	y	z	Px(E=0)	Py(E=0)	Pz(E=0)	chi’zz
0	0	0	0.38338894	0.36358208	-0.01032592	713.5926107044
0	0	1	0.1692928	0.17475131	-0.00826317	675.6452001745
0	0	2	0.132425	0.12699094	-0.00891988	641.8409703359
0	0	3	0.17002857	0.17544965	-0.01055336	672.0710157712
0	0	4	0.38420787	0.36429079	-0.00927164	710.0608356115
0	0	5	0.42721587	0.44728229	-0.00990849	719.6400880232
0	1	0	0.36357676	0.38339448	-0.01032147	713.5414484737
0	1	1	0.17474774	0.169295	-0.00826525	675.6611813128
0	1	2	0.1269947	0.13242434	-0.00892264	641.8161233365
0	1	3	0.17545606	0.17001614	-0.01056325	672.1080603886
0	1	4	0.36430847	0.38418807	-0.00928185	710.0836496746
0	1	5	0.44729549	0.42719926	-0.00991849	719.7020361105
1	0	0	0.36357902	0.38339035	-0.01032448	713.512592072
1	0	1	0.17475004	0.16929659	-0.00826154	675.6061790913
1	0	2	0.12699343	0.13242122	-0.00891915	641.8474079676
1	0	3	0.17545629	0.17001796	-0.0105491	672.044587599
1	0	4	0.36430608	0.38419248	-0.00926501	710.0058898604
1	0	5	0.44729634	0.42719646	-0.00990807	719.5954198946
1	1	0	0.38339927	0.36357281	-0.0103085	713.3979570517
1	1	1	0.16929189	0.17475286	-0.00825833	675.6066308549
1	1	2	0.13242431	0.12699175	-0.00892064	641.8402926905
1	1	3	0.17002332	0.17545474	-0.01055385	672.0549781624
1	1	4	0.38419823	0.36429736	-0.00927539	710.0517438685
1	1	5	0.42721352	0.44728085	-0.00990853	719.6210574804
2	0	0	0.38339448	0.36357681	-0.0103104	713.4909638884
2	0	1	0.16929669	0.17475435	-0.00825064	675.5654638944
2	0	2	0.13242428	0.12699292	-0.00891309	641.794890446
2	0	3	0.17002386	0.17544938	-0.0105415	672.0100276816
2	0	4	0.38420334	0.3642957	-0.00926338	710.0608356115
2	0	5	0.42720938	0.44728593	-0.00990171	719.5652082021
2	1	0	0.36358525	0.38339143	-0.01030711	713.449683987
2	1	1	0.17475359	0.16929661	-0.00824875	675.5588568514
2	1	2	0.12699451	0.13242217	-0.00891422	641.8230127318
2	1	3	0.17545684	0.17001933	-0.01054121	672.0103100338
2	1	4	0.36429763	0.38419482	-0.00926116	710.0193862987
2	1	5	0.44729653	0.42719351	-0.00989719	719.558092925
3	0	0	0.36359076	0.38338306	-0.01030209	713.4392934236
3	0	1	0.17475401	0.16929038	-0.00824837	675.5459251176
3	0	2	0.12699725	0.13242427	-0.00891358	641.8257233135
3	0	3	0.17545614	0.17001864	-0.01054912	672.0654816668
3	0	4	0.36429477	0.38419451	-0.00926467	710.0495415208
3	0	5	0.44729789	0.42720034	-0.00990106	719.6342715665
3	1	0	0.38340586	0.36357048	-0.01030392	713.4164793604
3	1	1	0.16929849	0.17474916	-0.00825568	675.6005885164
3	1	2	0.13242219	0.12699188	-0.0089132	641.8129609911
3	1	3	0.17002378	0.17544952	-0.01054531	672.0602299146
3	1	4	0.38419199	0.36429999	-0.0092668	710.0586897343
3	1	5	0.42721022	0.44728624	-0.00989245	719.5233635962
4	0	0	0.38341219	0.36356926	-0.01032192	713.5111803107
4	0	1	0.16930087	0.17475031	-0.00826187	675.627073159
4	0	2	0.13243026	0.12699421	-0.00892658	641.8952384416
4	0	3	0.17001776	0.17545043	-0.01055888	672.109980384
4	0	4	0.38419084	0.36429585	-0.00927875	710.0582944411
4	0	5	0.42720152	0.44728812	-0.00991073	719.6302621643
4	1	0	0.36359322	0.38338434	-0.01032259	713.5044603267
4	1	1	0.17475742	0.16929754	-0.00826065	675.6170778888
4	1	2	0.12700417	0.13242455	-0.00892438	641.8809514169
4	1	3	0.17545341	0.17002124	-0.01055984	672.1141027271
4	1	4	0.36429479	0.38418804	-0.00928187	710.1198472352
4	1	5	0.44728652	0.42720124	-0.00992593	719.6988172947
5	0	0	0.36359038	0.38338813	-0.01034807	713.5723942821
5	0	1	0.17475931	0.16929512	-0.00827405	675.6721365808
5	0	2	0.12699952	0.13242416	-0.00892962	641.872989083
5	0	3	0.17545363	0.17001802	-0.01056271	672.1137074339
5	0	4	0.36429275	0.38420052	-0.0092889	710.1482518733
5	0	5	0.44729342	0.4272055	-0.00993607	719.7182431306
5	1	0	0.38340346	0.36357434	-0.01033923	713.5244508672
5	1	1	0.16930392	0.17475309	-0.00827287	675.6341319657
5	1	2	0.13243174	0.12699007	-0.00892573	641.8688102694
5	1	3	0.1700217	0.17545315	-0.01056345	672.1363520857
5	1	4	0.38418919	0.36430349	-0.00929658	710.1455412915
5	1	5	0.42720409	0.44728304	-0.00993204	719.6630714977
6	0	0	0.38339966	0.3635689	-0.01035533	713.6389164761
6	0	1	0.16930064	0.1747472	-0.00828269	675.6825836147
6	0	2	0.13243209	0.12698637	-0.00893613	641.8715773217
6	0	3	0.17002372	0.17545054	-0.01056805	672.0923051321
6	0	4	0.3841927	0.36429662	-0.00929783	710.1597153753
6	0	5	0.42720894	0.44728408	-0.00994493	719.7850476769
6	1	0	0.36358051	0.38339054	-0.01035749	713.6716693391
6	1	1	0.17475275	0.16929	-0.00828224	675.6865930168
6	1	2	0.12699954	0.13241893	-0.00893192	641.8593797037
6	1	3	0.17545666	0.1700187	-0.01056206	672.0637875532
6	1	4	0.36430015	0.384189	-0.0093002	710.1342472008
6	1	5	0.4473004	0.42719486	-0.00994925	719.7772547544
7	0	0	0.36357589	0.38339668	-0.01034162	713.6395376511
7	0	1	0.17474994	0.1692961	-0.00827266	675.6740001058
7	0	2	0.12699406	0.13242189	-0.00892502	641.8588149992
7	0	3	0.17545555	0.17002364	-0.01055598	672.0424417218
7	0	4	0.36430739	0.38418903	-0.00928078	710.1315366191
7	0	5	0.44730564	0.42719509	-0.00993035	719.7561348048
7	1	0	0.38339305	0.36357434	-0.01033266	713.6440552874
7	1	1	0.16929082	0.17475213	-0.00827111	675.7017270983
7	1	2	0.13242509	0.12699208	-0.00892567	641.8462785586
7	1	3	0.17002473	0.17545354	-0.01055644	672.0524934625
7	1	4	0.38420275	0.36428992	-0.00929206	710.154576564
7	1	5	0.42721648	0.44728056	-0.00992962	719.7673724251
